# Supplementary material for: When and Why Cats Are Returned to Shelters
Source: Animals (Basel). 2023 Jan 9;13(2):243. doi: 10.3390/ani13020243 (PMC9854428; doi:10.3390/ani13020243)
Supplement: Supplementary file 1 [file animals-13-00243-s001.zip]

Archive with 1 entries (1 files):
- animals-2132999-supplementary.csv
