# Supplementary material for: When and Why Cats Are Returned to Shelters
Source: Animals (Basel). 2023 Jan 9;13(2):243. doi: 10.3390/ani13020243 (PMC9854428; doi:10.3390/ani13020243)
Supplement: Supplementary file 1 [file animals-13-00243-s001.zip › animals-2132999-supplementary.csv]

Supplementary File S1
Year	ID	Cat name	M/F	Breed	Primary Color	Age	DOB	Intake Date	Outcome Date	Days available	Days on adoption floor	Intake category (BLUE)	Reason	Bite case	Adopted from	Return	Date of return	Reason for return	Outcome of return	Outcome date	# of Returns	Time to return	LoS Return
2014	A23729809	Marble	M	Domestic Shorthair	Grey/Tabby	2.04	2009-02-12	2009-02-14	9/18/14	8	0	Owner	Cost	N	Caging	Y	9/18/14	Unwanted	Adoption	2012-06-14	1	0	79
2014	A23530113	Sweetie	F	Domestic Shorthair	Black/Orange/Tortoiseshell	1.04	2008-07-13	2008-07-14	8/21/14	10	10	Stray	N/A	N	Offsite	Y	8/21/14	Medical Treatment	Adoption	10/24/14	1	0	64
2015	A30504204	Ginger Snap	F	Domestic Shorthair	Orange/White/Tabby	6.02	12/30/09	12/30/15	2001-05-16	3	5	Stray	N/A	Y	Caging	Y	2001-05-16	Behavior	Adoption	1/29/16	1	0	24
2015	A30098083	Bellarina	F	Domestic Longhair	Grey/Orange/Tortoiseshell	3.01	2011-04-12	2011-04-15	2011-07-15	3	3	Owner	Cost	N	Colony	Y	2011-07-15	Land lord	Adoption	2011-11-15	1	0	4
2015	A30098088	Maui	F	Domestic Longhair	White/Orange/Calico	8.01	2011-04-07	2011-04-15	2011-07-15	3	3	Owner	Cost	N	Colony	Y	2011-07-15	Land Lord	Adoption	2011-11-15	1	0	4
2016	A31581419	Oreo	F	Domestic Longhair	Black/White	12.01	2005-12-04	2005-12-16	5/13/16	1	1	Owner	Move	N	Colony	Y	5/13/16	Owner ill	Adoption	5/27/16	2	0	14
2016	A31232938	Plum Pudding	F	Domestic Shorthair	Black/Orange/Tortoiseshell	4.04	2004-04-12	2004-04-16	4/16/16	7	7	Stray	N/A	N	Offsite	Y	4/16/16	Other Pet	Adoption	4/19/16	1	0	3
2014	A22327118	Manicotti	M	Domestic Shorthair	Black	1.07	3/27/13	3/27/14	4/22/14	24	24	Stray	Found	N	Caging	Y	4/23/14	Allergic	Adoption	4/24/14	1	1	1
2014	A21869225	Steve French	M	Domestic Shorthair	Black	11.14	1/16/03	1/16/14	2003-05-14	42	36	Stray	N/A	N	Offsite	Y	2003-06-14	Owner Problem	Adoption	2003-06-14	2	1	0
2014	A21954283	Isabella	F	Domestic Shorthair	Blue/Orange/Dilute	10.04	1/30/04	1/30/14	2002-12-14	13	9	Owner	Cost	N	Offsite	Y	2/13/14	Allergic	Adoption	2/25/14	1	1	12
2015	A25169622	Kitty Hawk	M	Domestic Shorthair	Orange/White/Tabby	1.06	3/16/14	3/16/15	2004-06-15	11	11	Owner	Behavior	N	Caging	Y	2004-07-15	Child Problem	Transfer out	6/26/15	1	1	80
2015	A25089817	Panang	M	Domestic Shorthair	Brown/Tabby	1.02	2003-04-14	2003-04-15	2003-10-15	1	1	Stray	N/A	N	Caging	Y	2003-11-15	Behavior	Adoption	3/15/15	1	1	4
2015	A25146728	Michelle	F	Domestic Shorthair	Brown/White/Tabby	2	4/26/13	2003-12-15	4/26/15	6	8	Stray	N/A	N	Offsite	Y	4/27/15	Behavior	Adoption	2005-12-15	1	1	15
2015	A24963131	Spot	F	Domestic Shorthair	White/Orange/Calico	4.02	2002-12-11	2002-12-15	2/17/15	5	5	Owner	Move	N	Offsite	Y	2/18/15	Other Pet	Adoption	2003-01-15	1	1	11
2015	A28225262	Midge	F	Domestic Shorthair	Grey/White/Calico	3.02	6/25/12	6/25/15	2007-02-15	6	2	Stray	N/A	N	Colony	Y	2007-03-15	Other Pet	Adoption	7/13/15	2	1	10
2016	A30642804	Chloe	F	Domestic Shorthair	Orange/Brown/Torbie	3.01	1/19/13	1/19/16	1/21/16	1	1	Owner	Land Lord	N	Caging	Y	1/22/16	Other Pet	Adoption	1/23/16	2	1	1
2016	A31953767	Farrah	F	Domestic Shorthair	Beige/Grey/Tortoiseshell	1.04	6/21/15	6/21/16	2007-06-16	3	3	Stray	N/A	N	Offsite	Y	2007-07-16	Allergic	Adoption	2007-09-16	1	1	2
2016	A33578730	Gracie	F	Domestic Longhair	Blue	9.04	9/26/07	9/26/16	2010-07-16	7	3	Stray	N/A	N	Caging	Y	2010-08-16	Other Pet	Adoption	2010-08-16	1	1	0
2016	A31888029	Incognito	M	Domestic Shorthair	Blue/White	2.02	6/17/14	6/13/16	6/24/16	6	6	Stray	N/A	Y	Offsite	Y	6/25/16	Behavior	Adoption	7/13/16	1	1	18
2016	A34233575	Kris Kringle	M	Domestic Longhair	Tan/Tabby	3.51	6/17/13	12/16/16	12/20/16	4	4	Transfer	Transfer	N	Colony	Y	12/21/16	House Soil	Adoption	12/22/16	1	1	1
2016	A31849926	Mr Tickles	M	Domestic Shorthair	Tan/White/Tabby	1.02	2006-09-15	2006-09-16	6/14/16	5	1	Owner	Land Lord	N	Offsite	Y	6/15/16	Land Lord	Transfer	2007-12-16	1	1	27
2016	A31541832	Mustard	M	Domestic Shorthair	Tan/Tabby	3.03	2005-09-13	2005-09-16	5/18/16	5	9	Seized	N/A	N	Colony	Y	5/19/16	Behavior	Adoption	6/29/16	1	1	41
2016	A32218548	Randy	M	Domestic Shorthair	Black/White	3.02	7/20/13	7/19/16	7/27/16	2	1	Stray	N/A	N	Offsite	Y	7/28/16	Medical Treatment	Adoption	8/14/16	1	1	17
2014	A22259720	Alfredo	M	Domestic Shorthair	Tan/Tabby	3.02	3/19/11	3/18/14	3/25/14	6	6	Stray	N/A	N	Caging	Y	3/27/14	Other pet	Adoption	3/28/14	1	2	1
2014	A24638773	Bella	F	Domestic Shorthair	Grey/Orange/Calico	8.03	12/24/06	12/24/14	2001-03-15	2	3	Stray	N/A	N	Caging	Y	2001-05-15	Medical Treatment	Adoption	1/15/15	1	2	10
2014	A22071163	Wiggles	F	Domestic Shorthair	Brown tabby	1.24	2/18/13	2/18/14	5/17/14	53	66	Seized	Cruelty	N	Caging	Y	5/19/14	Unwanted	Adoption	2008-08-14	1	2	81
2014	A21945522	Neige	F	Siamese Mix	Seal/Point	1.52	7/31/12	1/28/14	2002-04-14	1	1	Stray	N/A	N	Caging	Y	2002-06-14	Medical Treatment	Adoption	2/14/14	1	2	8
2014	A24276037	Marianne	F	Domestic Shorthair	White/Orange/Calico	4.02	2011-10-10	2011-08-14	11/17/14	1	5	Owner	Cruelty	N	Colony	Y	11/19/14	Sick/ill	Adoption	11/24/14	1	2	5
2014	A24359473	Nirvana	F	Domestic Longhair	Grey/Orange/Tortoiseshell	7.04	11/19/07	11/19/14	11/30/14	11	8	Stray	Found	N	Offsite	Y	2012-02-14	Foster	Adoption	12/31/14	1	2	29
2014	A23360712	Fancy	F	Domestic Shorthair	Brown/Orange/Torbie	2.07	7/19/12	7/19/14	2008-12-14	20	15	Stray	N/A	N	Offsite	Y	8/14/14	sick/ill	Adoption	2009-08-14	2	2	25
2015	A24785538	Dodge	M	Domestic Shorthair	Brown/White/tabby	1.05	1/16/14	1/16/15	2002-03-15	1	0	Stray	N/A	N	Caging	Y	2002-05-15	Allergic	Adoption	2002-07-15	1	2	2
2015	A28606104	Cassie	F	Domestic Shorthair	White/Orange/Calico	5.08	7/15/10	7/15/15	2008-11-15	27	27	Owner	Owner ill	N	Offsite	Y	8/13/15	Behavior	Adoption	9/21/15	1	2	39
2015	A25089505	Shirley	F	Domestic Shorthair	Orange/White/Tabby	8.03	2003-04-07	2003-04-15	3/14/15	8	8	Owner	Owner Problem	N	Offsite	Y	3/16/15	Sick/ill	Euthanasia	3/16/15	1	2	0
2016	A30809997	Clint Black	M	Domestic Shorthair	Black/White	1.03	2002-11-15	2002-11-16	2/21/16	7	8	Stray	N/A	N	Offsite	Y	2/23/16	Cost	Adoption	2003-11-16	1	2	17
2016	A31927893	Strawberry Moon	F	Domestic Longhair		3.03	6/17/13	6/17/16	6/26/16	4	4	Stray	N/A	N	Offsite	Y	6/28/16	Allergic	Adoption	2007-02-16	1	2	4
2014	A23088715	Funnel Cake	M	Domestic Shorthair	Black/White	4.03	6/26/10	6/26/14	2007-07-14	11	11	Owner	Sign over	N	Caging	Y	2007-10-14	Unwanted	Adoption	7/19/14	1	3	9
2014	A24273685	Junior	M	Domestic Shorthair	Brown tabby	10.04	2011-07-04	2011-08-14	11/21/14	10	10	Seized	Cruelty	N	Caging	Y	11/24/14	Owner Problems	Adoption	1/15/15	1	3	52
2014	A24599108	Chester	M	Cymric/Mic	Black	9.26	12/17/05	12/17/14	3/20/15	15	15	Owner	Child problem	N	Caging	Y	3/23/15	Sick/ill	Adoption	3/24/15	1	3	1
2014	A22872148	Speedway	F	Domestic Shorthair	Grey/Orange/Calico	3.58	2012-02-10	2006-02-14	2007-02-14	15	15	Stray	N/A	N	Caging	Y	2007-05-14	Allergic	Adoption	2007-08-14	1	3	3
2014	A22405692	Couscous	F	Domestic Shorthair	White/Tan/Calico	1.55	2010-07-12	2004-07-14	4/26/14	15	14	Stray	N/A	N	Offsite	Y	4/29/14	Medical Treatment	Adoption	2005-09-14	1	3	10
2015	A24680507	Betty	F	Domestic Shorthair	Black/Orange/Calico	7.01	2001-02-08	2001-02-15	2001-03-15	1	1	Owner	Other pet	N	Caging	Y	2001-06-15	Other pet	Adoption	2002-03-15	1	3	28
2015	A27836202	Boots	M	Domestic Shorthair	White/Brown/Tabby	3.47	2012-01-11	5/15/15	5/19/15	4	4	Owner	Allergic	N	Offsite	Y	5/22/15	Allergic	Adoption	5/29/15	1	3	7
2015	A27866622	Priscilla	F	Domestic Shorthair	Brown/White/Tabby	6.02	5/19/09	5/19/15	5/27/15	8	8	Owner	Other pet	Y	Offsite	Y	5/30/15	Other pet	Adoption	2007-11-15	1	3	42
2016	A33953416	Harvey	M	Domestic Shorthair	Grey/Tabby	1.03	11/16/15	2011-09-16	11/25/16	8	8	Stray	N/A	N	Offsite	Y	11/28/16	Medical Treatment	Adoption	12/23/16	1	3	25
2016	A31062129	Patches	M	Domestic Shorthair	Brown/White/Tabby	1.06	2003-12-15	2003-12-16	2004-02-16	21	19	Owner	Other Pet	N	Offsite	Y	2004-05-16	Other Pet	Adoption	2004-12-16	1	3	7
2016	A31613950	Peanut Butter	F	Domestic Shorthair	Brown/White/Tabby	1.06	5/16/15	5/16/16	2006-06-16	21	20	Owner	No Home	Y	Offsite	Y	2006-09-16	Behavior	Adoption	6/18/16	1	3	9
2016	A31432778	Pumpkin	F	Domestic Shorthair	Blue/Cream/Tortoiseshell	5.67	9/16/10	4/27/16	5/17/16	8	7	Transfer	Transfer	Y	Caging	Y	5/20/16	Behavior	Euthanasia	5/21/16	1	3	1
2016	A30875539	Simba	M	Bengal/Mix		7.06	2/20/09	2/20/16	2003-12-16	4	5	Owner	Cost	N	Caging	Y	3/15/16	Medical treatment	Adoption	4/13/16	1	3	29
2016	A33071219	Sox	F	Domestic Shorthair		5.02	2008-03-11	7/30/16	2008-08-16	5	5	Stray	N/A	N	Offsite	Y	2008-11-16	Owner Problem	Adoption	8/25/16	1	3	14
2014	A23177027	Orbit	M	Domestic Shorthair	Black	3.11	2007-07-11	2007-07-14	8/14/14	15	13	Stray	Found	N	Caging	Y	8/18/14	Move	Adoption	8/19/14	1	4	1
2014	A22285103	Cloudy	M	Domestic Shorthair	Blue	7.03	3/21/07	3/21/14	3/29/14	8	8	Owner	Too many	N	Colony	Y	2004-02-14	Other pet	Adoption	2004-07-14	1	4	5
2014	A23641973	Tippy	M	Domestic Shorthair	Black/White	6.17	8/21/08	8/21/14	10/20/14	53	52	Owner	Owner Died	N	Colony	Y	10/24/14	Behavior	Euthanasia	2012-03-14	1	4	40
2014	A22602064	Meeko	M	Domestic Shorthair	Brown/Tabby	1.02	2005-01-13	2005-01-14	2005-08-14	6	6	Stray	Found	N	Offsite	Y	2005-12-14	Owner Problem	Adoption	5/17/14	2	4	5
2015	A24963152	Ghost	M	Siamese/Domestic Shorthair	Red/Point	7.01	2002-12-08	2002-12-15	2/14/15	2	2	Owner	Move	N	Caging	Y	2/18/15	Behavior	Adoption	2/28/15	1	4	10
2016	A33142836	Celine Dion	F	Domestic Shorthair	Brown/Tabby	3.03	2008-09-13	2008-08-16	8/19/16	7	3	Stray	N/A	N	Caging	Y	8/23/16	Unwanted	Adoption	8/26/16	1	4	3
2016	A33973920	Homer	M	Domestic Shorthair	White/Black	3.07	2011-12-13	2011-12-16	2012-08-16	10	11	Stray	N/A	Y	Caging	Y	2012-12-16	Behavior	Transfer Out	12/23/16	1	4	11
2014	A22302564	Dexter	M	Domestic Longhair	Black	2.09	3/24/12	3/24/14	4/27/14	25	25	Stray	N/A	N	Offsite	Y	2005-02-14	Behavior	Adoption	6/21/14	1	5	50
2015	A25042905	Slushy	F	Domestic Shorthair	Brown/Tabby	3.06	2/25/12	2/25/15	3/19/15	6	5	Stray	N/A	N	Caging	Y	3/24/15	Behavior	Adoption	3/29/15	1	5	5
2015	A30492843	Mickey	F	Domestic Longhair	Blue/White	12.04	12/29/03	12/29/15	2001-11-16	13	13	Owner	Too many	N	Colony	Y	1/16/16	Unwanted	Adoption	1/18/16	1	5	2
2015	A30492832	Rooney	M	Domestic Shorthair	Brown/White/Tabby	12.04	12/29/03	12/29/15	2001-11-16	13	13	Owner	Too many	N	Colony	Y	1/16/16	Unwanted	Adoption	1/18/16	1	5	2
2015	A27764954	Little Bear	M	Domestic Shorthair	Tan/White/Tabby	6.87	8/19/08	2005-07-15	2007-01-15	34	32	Owner	Allergic	N	Offsite	Y	2007-06-15	Unwanted	Adoption	15-Jul	2	5	9
2015	A29248467	Blueberry	F	Domestic Shorthair	Black/Orange/Tortoiseshell	3.15	7/31/12	7/31/15	9/24/15	20	19	Stray	N/A	N	Offsite	Y	9/29/15	Behavior	Adoption	2010-11-15	1	5	12
2014	A22421050	Chrusciki	M	Domestic Shorthair	Orange/White/Tabby	9.03	2004-09-05	2004-09-14	4/17/14	8	8	Stray	N/A	N	Colony	Y	4/23/14	Behavior	Adoption	2006-02-14	1	6	40
2014	A24273593	Ana (Angela?)	F	Domestic Shorthair	Grey/Orange Tortoiseshell	4.58	2005-09-10	2011-07-14	2012-06-14	25	25	Siezed	Cruelty	N	Offsite	Y	2012-12-14	Behavior	Adoption	12/16/14	1	6	4
2014	A22985784	Mia	F	Domestic Shorthair	Brown/Orange/Torbie	1.13	6/14/13	6/14/14	2008-01-14	44	32	Stray	Found	N	Offsite	Y	2008-07-14	Behavior	Adoption	8/27/14	2	6	20
2015	A27902273	Lil'Abner	F	Domestic shorthair	Black/Orange/Calico	13.27	5/22/02	5/22/15	8/26/15	84	82	Owner	Owner ill	N	Caging	Y	2009-01-15	Allergic	Adoption	9/26/15	1	6	25
2016	A30653808	Dragnet	M	Domestic Shorthair	Black/White	3.03	1/20/13	1/20/16	1/30/16	5	5	Stray	N/A	N	Colony	Y	2002-05-16	Other Pet	Adoption	2002-08-16	1	6	3
2016	A29822464	Mia	F	Domestic Shorthair	Silver/Tabby	10.05	2006-06-06	2006-06-16	6/21/16	15	15	Owner	No Home	N	Colony	Y	6/27/16	Allergic	Adoption	2007-09-16	1	6	12
2016	A30724986	Ollie	M	Domestic Shorthair	Orange/Tabby	1.05	1/30/15	1/30/16	2/17/16	1	5	Stray	N/A	N	Foster	Y	2/23/16	Owner Problem	Adoption	2/27/16	1	6	4
2014	A22944754	Tara	F	Domestic Shorthair	Brown/Tabby	4.04	2006-10-10	2006-10-14	6/23/14	13	13	Owner	Too many	N	Caging	Y	6/30/14	Unwanted	Adoption	7/23/14	1	7	23
2014	A24110282	Amira (Elsa)	F	Domestic Shorthair	Black/Orange Tabby	3.1	10/20/11	10/17/14	11/25/14	29	28	Owner surrender	Too many	Y	Offsite	Y	2012-02-14	Behavior	Adoption	12/16/14	1	7	14
2015	A29646393	Colby Jack	M	Domestic Shorthair	Orange Tabby	2.01	9/15/13	9/15/15	9/19/15	4	4	Owner	Too many	N	Colony	Y	9/26/15	Allergic	Adoption	10/24/15	1	7	28
2015	A28089329	Snowball	F	Domestic Longhair	White	7.1	2006-11-08	2006-11-15	7/17/15	35	34	Owner	Move	N	Offsite	Y	7/24/15	Other Pet	Adoption	9/14/15	1	7	52
2016	A31244259	Coolio	M	Domestic Shorthair	Black/White	2.07	2004-05-14	2004-05-16	4/30/16	19	19	Stray	N/A	N	Offsite	Y	2005-07-16	Other Pet	Adoption	2006-05-16	1	7	29
2014	A22842790	Oscar	M	Domestic Shorthair	Black/White	2.02	5/29/12	5/29/14	2006-06-14	7	6	Owner	Cost	N	Caging	Y	6/14/14	Behavior	Adoption	2007-07-14	1	8	23
2014	A22737364	Moonbeam	F	Domestic Longhair	Black/White	5.1	5/19/09	5/17/14	6/25/14	31	28	Stray	Found	N	Offsite	Y	2007-03-14	Allergic	Adoption	2007-07-14	1	8	4
2015	A30255639	Roger	M	Domestic Shorthair	Grey/White/Tabby	1.01	11/23/14	11/23/15	11/25/15	2	2	Owner	Too many	N	Colony	Y	2012-03-15	House Soil	Adoption	2012-04-15	1	8	1
2015	A30296566	TwinkleToes	M	Domestic Shorthair	Black	5.15	11/30/10	11/30/15	1/22/16	63	52	Owner	Too many	N	Offsite	Y	1/30/16	Owner problem	Adoption	4/13/16	1	8	74
2015	A25276375	Twinky	M	Domestic Shorthair	Brown/White/Tabby	3.02	3/30/12	3/30/15	2004-08-15	9	9	Owner	Too Many	Y	Offsite	Y	4/16/15	Owner Problem	Adoption	2005-02-15	1	8	16
2016	A34309246	Riley	F	Domestic Shorthair	Black/Orange/Calico	5.1	12/28/11	12/28/16	1/30/17	8	5	Owner	Cost	N	Caging	Y	2002-07-17	Behavior	Adoption	2/14/17	1	8	7
2014	A24622095	Link	M	Domestic Longhair	White/Grey	1.58	6/22/13	12/21/14	1/19/15	7	7	Stray	N/A	N	Caging	Y	1/28/15	Cost	Adoption	2/25/15	1	9	28
2014	A22660966	Wilma	F	Siamese	Lynx/Point	6.04	2005-09-08	2005-09-14	5/24/14	15	15	Owner	Too many	N	Caging	Y	2006-02-14	Behavior	return to owner	2006-02-14	1	9	0
2014	A22071184	Winchester	M	Domestic Shorthair	Black/white/Tabby	1.05	2/18/13	2/18/14	2003-08-14	10	10	Seized	Cruelty	N	Colony	Y	3/17/14	Behavior	Adoption	3/22/14	1	9	5
2014	A22680936	Arizona	F	Domestic Shorthair	Black/Brown/Tortoiseshell	3.01	2005-12-11	2005-12-14	5/15/14	3	3	Owner	Sign over	N	Colony	Y	5/24/14	House Soil	Euthanasia	5/24/14	1	9	0
2014	A24273640	Little Gracie	F	Domestic Shorthair	Black/White	4.03	2011-10-10	2011-08-14	11/20/14	6	3	Owner	Cruelty	N	Colony	Y	11/29/14	Other Pet	Adoption	2012-06-14	1	9	7
2014	A22285108	Tiny Bubbles	F	Domestic Shorthair	Brown/Tabby	8.98	2004-03-05	3/21/14	3/25/14	4	4	Owner	Too many	N	Colony	Y	2004-03-14	Cost	Adoption	6/25/14	1	9	83
2015	A24884838	Tylo	M	Domestic Longhair	White/Brown/Tabby	2.09	1/31/13	1/31/15	2003-05-15	22	20	Stray	N/A	Y	Caging	Y	3/14/15	Behavior	Transfer Out	3/26/15	1	9	12
2015	A26856142	Jiminy Cricket	M	Domestic Longhair	White/Black/Tabby	3.14	4/13/12	2004-09-15	2006-02-15	37	37	Stray	N/A	N	Offsite	Y	2006-11-15	Other Pet	Adoption	6/27/15	1	9	16
2016	A31267794	Callie	F	Domestic Shorthair	Black/Orange/Tortoishell	1.55	2010-07-14	2004-08-16	4/23/16	4	4	Owner	Too Many	N	Colony	Y	2005-02-16	Behavior	Adoption	2006-07-16	1	9	36
2016	A30791623	Hope	F	Domestic Shorthair	Brown/Tabby	1.51	2008-11-14	2002-09-16	2/13/16	4	4	Owner	Too Many	Y	Colony	Y	2/22/16	Behavior	Adoption	3/25/16	1	9	32
2016	A30791615	Kris	F	Domestic Shorthair	Brown/Tabby	2.51	2008-11-13	2002-09-16	2/13/16	4	4	Owner	Too Many	Y	Colony	Y	2/22/16	Behavior	Adoption	3/25/16	1	9	32
2016	A32116657	Paws	F	Domestic Shorthair	Black	4.01	2007-08-12	2007-08-16	2007-11-16	3	3	Owner	Move	N	Colony	Y	7/20/16	Other Pet	Adoption	7/21/16	1	9	1
2014	A24498839	Zack	M	Turkish Van Mix	White/Black	2.05	2012-11-12	2012-11-14	12/29/14	12	18	Owner	Cost	N	Offsite	Y	2001-08-15	Sick/ill	Adoption	1/19/15	1	10	11
2015	A30184060	Samantha	F	Domestic Shorthair	Orange/White/Tabby	3.02	11/14/12	2012-01-15	11/21/15	7	7	Owner	Too many	N	Caging	Y	2012-01-15	Unwanted	Adoption	2012-10-15	0	10	9
2015	A30164660	Toby	M	Domestic Shorthair	Brown/White/Tabby	5.01	11/16/10	11/16/15	11/18/15	1	2	Owner	Move	N	Foster	Y	11/28/15	Unwanted	Adoption	12/17/15	1	10	19
2015	A29609536	Rue	F	Domestic Shorthair	Brown/Tabby	0.88	2011-10-14	9/20/15	9/29/15	14	12	Stray	N/A	N	Offsite	Y	2010-09-15	Behavior	Adoption	2011-02-15	2	10	24
2016	A31073232	Colleen	F	Domestic Shorthair	Brown/Tabby	3.01	3/14/13	3/14/16	3/18/16	3	3	Stray	N/A	N	Offsite	Y	3/28/16	Behavior	Adoption	3/28/16	1	10	0
2014	A22173291	Stevie	M	Domestic Longhair	Orange/Tabby	10.03	2003-05-04	2003-05-14	3/15/14	10	10	Owner	Sign over	N	Caging	Y	3/26/14	Seized	Adoption	2005-10-14	1	11	45
2014	A22173261	Sullivan	M	Domestic Longhair	Orange/Tabby	10.03	2003-05-04	2003-05-14	3/15/14	10	10	Owner	Sign over	N	Caging	Y	3/26/14	Seized	Adoption	2005-10-14	1	11	45
2015	A28055848	Hepburn	F	Domestic Shorthair	White/Black/Calico	4.01	2006-08-11	2006-08-15	2006-12-15	4	4	Owner	Land Lord	N	Offsite	Y	6/23/15	Behavior	Adoption	2007-06-15	1	11	13
2014	A23554550	Pistachio	F	Domestic Shorthair	Brown/Tabby	1.53	2002-10-13	2008-11-14	8/21/14	6	5	Stray	N/A	N	Caging	Y	2009-02-14	Other Pet	Adoption	2009-04-14	1	12	2
2015	A28261975	Marshmellow	F	Domestic Shorthair	Tan/Grey/Calico	3.04	6/30/12	6/30/15	7/16/15	14	7	Stray	N/A	N	Caging	Y	7/28/15	Owner problem	Adoption	8/19/15	1	12	22
2015	A24725508	Bear	F	Domestic Longhair	Black	9.02	2001-08-06	2001-08-15	1/15/15	7	7	Owner	Owner ill	N	Offsite	Y	1/27/15	Cost	Adoption	2002-12-15	1	12	16
2015	A28531984	Summer	F	Domestic Shorthair	Brown/Orange/Calico	3.05	2007-08-12	2007-08-15	7/25/15	16	14	Stray	N/A	N	Offsite	Y	2008-06-15	Behavior	Adoption	2008-07-15	1	12	1
2015	A29926975	Olaf	M	Norwegian Forest	White	6.1	10/14/09	10/14/15	11/19/15	30	31	Stray	N/A	N	Offsite	Y	2012-01-15	Other Pet	Adoption	2012-07-15	2	12	6
2016	A33308233	Antonio	M	Domestic Shorthair	Orange/White/Tabby	1.08	8/25/15	8/25/16	9/21/16	6	2	Stray	N/A	N	Caging	Y	2010-03-16	Evicted	Adoption	2010-03-16	1	12	0
2015	A25058750	Nala	F	Domestic Shorthair/Mix	Grey/White/Tabby	8.14	2/27/07	2/27/15	4/17/15	24	24	Owner	Other Pet	N	Offsite	Y	4/30/15	Move	Adoption	5/20/15	1	13	20
2014	A22721328	Brigitte	F	Domestic Shorthair	Brown/Tabby	4.09	5/16/10	5/16/14	6/16/14	24	20	Stray	N/A	N	Caging	Y	6/30/14	Stray	Returned to owner	2007-01-14	2	14	1
2014	A22627042	Alejandro	M	Domestic Shorthair	Orange/Tabby	1.55	2011-04-12	2005-05-14	5/24/14	15	12	Stray	N/A	N	Caging	Y	2006-07-14	Unknown	Adoption	2006-09-14	1	14	2
2014	A23575929	Sydney	F	Domestic Longhair	Brown/White/Tabby	3.03	8/13/11	8/13/14	8/23/14	8	10	Stray	N/A	N	Caging	Y	2009-06-14	Sick/ill	Euthanasia	2009-06-14	1	14	0
2014	A22452906	Dug Out	M	Domestic Shorthair	Black	3.05	4/14/11	4/14/14	2005-01-14	17	17	Owner	Too many	N	Colony	Y	5/15/14	Behavior	Adoption	9/19/14	1	14	127
2014	A22450861	Dyngus	M	Domestic Shorthair	Grey/White/Tabby	2.02	4/13/12	4/13/14	4/19/14	3	3	Stray	N/A	N	Offsite	Y	2005-03-14	Other Pet	Adoption	2006-07-14	1	14	35
2015	A27804564	Brodie Boy	M	Domestic Longhair	Orange/White/Spotted	1.31	1/22/14	2005-12-15	5/14/15	2	1	Owner	Move	N	Colony	Y	5/28/15	Euthanasia Ill	Euthanasia	5/28/15	1	14	0
2016	A31514430	Cutie	M	Domestic Shorthair	Brown/White/Tabby	8.06	2005-05-08	2005-05-16	5/25/16	6	5	Owner	Cost	N	Offsite	Y	2006-08-16	Medical Treatment	Adoption	6/24/16	1	14	16
2014	A23461676	Lana	F	Domestic Shorthair	Black/Smoke	2.84	2001-03-12	7/31/14	2011-06-14	87	77	Transfer in	Transfer	N	Offsite	Y	11/21/14	Cost	Adoption	2001-03-15	1	15	43
2016	A30405192	Katerina	F	Domestic Shorthair	Brown/Tabby	1.01	2/18/15	2/18/16	2/20/16	2	1	Owner	Cost	N	Offsite	Y	2003-06-16	Stray	Adoption	3/16/16	1	15	10
2014	A21960733	Danny Boy	M	Domestic Longhair	Black/White	5.07	1/30/09	1/30/14	2/22/14	14	13	Owner	Too many	N	Offsite	Y	2003-10-14	Behavior	Adoption	2006-06-14	1	16	88
2014	A22886463	Hula Hoop	F	Domestic Shorthair	Brown/Tabby	1.63	10/28/12	2006-04-14	6/15/14	6	5	Stray	N/A	Y	Offsite	Y	2007-01-14	Other Pet	Adoption	2007-11-14	1	16	10
2016	A30686269	Alexander	M	Domestic Shorthair	Brown/Tabby	11.02	1/26/05	1/26/16	2002-02-16	6	6	Owner	Allergic	N	Colony	Y	2/18/16	Owner Problem	Adoption	2/24/16	1	16	6
2016	A30686274	Anastasia	F	Domestic Shorthair	White/Orange/Calico	11.03	1/26/05	1/26/16	2002-03-16	7	8	Owner	Allergic	N	Colony	Y	2/19/16	Owner Problem	Adoption	2/24/16	1	16	5
2016	A31253355	Sylvester	M	Domestic Shorthair		11.03	2004-06-05	2004-06-16	4/13/16	2	2	Owner	Stray	N	Offsite	Y	4/29/16	Behavior	Adoption	5/22/16	1	16	23
2014	A22337970	Tailor	M	Domestic Shorthair	Orange/White/Tabby	10.02	3/28/04	3/28/14	2004-02-14	5	5	Owner	Move	N	Caging	Y	4/19/14	Behavior	Adoption	8/31/14	1	17	134
2015	A30293506	Wintergreen	F	Domestic Longhair	Black/Orange/Tortoiseshell	2.01	11/30/13	11/30/15	2012-05-15	1	1	Stray	N/A	N	Caging	Y	12/22/15	Other Pet	Adoption	12/27/15	1	17	5
2016	A31763837	Magenta	F	Domestic Longhair	Black/Orange/Torbie	3.05	5/31/13	5/31/16	6/18/16	3	3	Stray	N/A	Y	Offsite	Y	2007-05-16	Other Pet	Adoption	7/16/16	1	17	11
2014	A24276019	Misha	F	Domestic Longhair	Blue	9.05	2011-10-05	2011-08-14	11/25/14	8	8	Owner	Cruelty	N	Colony	Y	12/13/14	Medical Treatment	Transfer to rescue	2001-05-15	1	18	23
2014	A24330149	Osiris	F	Domestic Shorthair	Black/Orange/Tortoiseshell	4.04	11/15/10	11/15/14	11/29/14	13	14	Stray	N/A	N	Colony	Y	12/17/14	Behavior	Adoption	2/18/15	2	18	63
2016	A35398229	White Cloud	M	Domestic Shorthair		3.07	2008-07-13	2008-07-16	2009-02-16	10	9	Seized	Hoarding	N	Foster	Y	9/20/16	Cost	Adoption	9/30/16	2	18	10
2015	A24830570	Keri	F	Domestic Shorthair	Grey/Orange/Tortoiseshell	1.53	7/25/13	1/23/15	2002-02-15	10	10	Stray	N/A	N	Offsite	Y	2/21/15	Other Pet	Adoption	2/25/15	1	19	4
2016	A32126232	Bellatrix	F	Domestic Shorthair	Black	9.16	2007-09-07	2007-09-16	2009-02-16	31	31	Owner	Allergic	N	Foster	Y	9/21/16	Behavior	Adoption	2010-03-16	1	19	12
2015	A25154456	Fluff-A-Nuff	F	Domestic Longhair	Tan	3.44	10/14/11	3/13/15	3/24/15	7	9	Owner	Sign Over	N	Offsite	Y	4/13/15	Other Pet	Adoption	4/14/15	1	20	1
2016	A33259122	Jimmy Dean	M	Domestic Shorthair	Brown/White/Tabby	3.01	8/24/13	8/20/16	8/26/16	2	1	Stray	N/A	Y	Offsite	Y	9/15/16	Behavior	Adoption	2010-11-16	1	20	26
2014	A21836773	Minnie	F	Domestic Shorthair	Black	1.03	2001-11-13	2001-11-14	1/22/14	8	2	Stray	N/A	N	Colony	Y	2002-12-14	Medical Treatment	Adoption	2003-06-14	1	21	22
2015	A29749458	George	M	Domestic Shorthair	Tan/White	1.17	2008-10-14	9/26/15	2010-10-15	14	12	Owner	Allergic	N	Caging	Y	10/31/15	Behavior	Adoption	12/16/15	1	21	46
2015	A29594491	Freckles	F	Domestic Shorthair	Black/White	5.07	2009-09-10	2009-09-15	2010-03-15	24	23	Stray	N/A	Y	Offsite	Y	10/24/15	Behavior	Adoption	11/13/15	1	21	20
2016	A30615353	Bacon Bit	F	Domestic Longhair	Black	2	1/15/14	1/15/16	1/15/16	1	1	Owner	Other Pet	N	Caging	Y	2002-05-16	Behavior	Adoption	2/13/16	1	21	8
2016	A34338838	Chelsea	F	Domestic Shorthair	Brown/Tabby	5.02	2012-08-11	2012-08-16	12/13/16	1	1	Stray	N/A	N	Caging	Y	2001-03-17	Stray	Adoption	1/13/17	1	21	10
2015	A28703990	Gerkin	F	Domestic Shorthair	Black/White	3.08	7/26/12	7/26/15	8/24/15	17	15	Stray	N/A	Y	Offsite	Y	9/15/15	Behavior	Adoption	2010-04-15	1	22	19
2015	A26969207	Scott	M	Domestic Medium Hair	Orange/Tabby	1.94	4/15/13	2003-03-15	3/23/15	10	8	Stray	N/A	N	Caging	Y	4/15/15	Land Lord	Adoption	2005-03-15	1	23	18
2015	A25009796	Antonio	M	Domestic Shorthair	Brown/Tabby	3.07	2/19/12	2/19/15	3/14/15	23	23	Owner	Too many	N	Offsite	Y	2004-06-15	Behavior	Adoption	5/17/15	1	23	41
2015	A25004816	Lani	F	Domestic Shorthair	White/Grey/Tabby	1.06	2/19/14	2/19/15	3/14/15	16	17	Owner	Too many	N	Offsite	Y	2004-06-15	Behavior	Adoption	2005-10-15	1	23	34
2016	A34003558	Anna Rose	F	Domestic Shorthair	Brown/Tabby	1.53	5/18/15	11/21/16	11/26/16	5	5	Owner	No Home	N	Offsite	Y	12/19/16	Behavior	Transfer Out	12/23/16	1	23	4
2016	A31633980	Barry Allen	M	Domestic Shorthair	Grey/White/Tabby	5.08	5/18/11	5/18/16	6/15/16	6	4	Owner	Too Many	N	Foster	Y	2007-08-16	Other Pet	Return to owner	2007-08-16	1	23	0
2016	A33809007	Moony	F	Domestic Shorthair	Black	3.01	2012-06-13	10/23/16	2012-08-16	1	1	Stray	N/A	N	Caging	Y	12/31/16	Owner Problem	Adoption	2001-05-17	1	23	5
2015	A29595773	Maria	F	Domestic Longhair	Black/Orange/Tortoiseshell	5.01	2009-09-10	2009-09-15	2009-11-15	2	1	Owner	Owner died	N	Offsite	Y	2010-05-15	Allergic	Adoption	2010-08-15	1	24	3
2016	A32160279	Sparkle	F	Domestic Shorthair		7.19	7/13/09	7/26/16	9/17/16	36	33	Owner	Cruetly	N	Caging	Y	2010-11-16	Medical Treatment	Euthanasia	11/21/16	1	24	41
2014	A22293549	Panko	F	Domestic Shorthair	Grey/White	7.04	3/22/07	3/22/14	2004-05-14	14	14	Stray	N/A	N	Offsite	Y	4/30/14	Move	Adoption	5/18/14	1	25	18
2015	A29614044	Fancy Nancy	F	Domestic Shorthair	Blue/Cream/Calico	5.02	2009-10-10	2009-10-15	9/18/15	7	3	Owner	Too many	N	Offsite	Y	10/13/15	Behavior	Adoption	10/17/15	2	25	4
2016	A32183046	Panera	F	Domestic Shorthair	Black/White	3.02	7/15/13	7/15/16	7/20/16	4	5	Stray	N/A	N	Caging	Y	8/15/16	Other Pet	Adoption	8/22/16	1	26	7
2015	A28693644	Shaun White	M	Domestic Shorthair	Orange/White/Tabby	8.17	7/24/07	7/24/15	9/22/15	50	50	Owner	Too Many	N	Offsite	Y	10/19/15	Unwanted	Adoption	10/29/15	2	27	10
2016	A34112157	Sally	F	Domestic Shorthair	White/Brown/Tabby	6.02	2012-01-10	2012-01-16	2012-06-16	1	1	Stray	N/A	N	Caging	Y	2001-02-17	Owner Problem	Adoption	2001-05-17	1	27	3
2014	A21842204	Gannon	M	Domestic Shorthair	Black/White	2.05	2001-12-12	2001-12-14	1/29/14	2	1	Owner	Cost	N	Caging	Y	2/26/14	Sick/ill	Adoption	2004-10-14	1	28	43
2015	A29339458	Rocky	M	Snowshoe/Mix	White/Brown	2.01	2008-10-13	2008-10-15	8/15/15	1	0	Stray	N/A	N	Caging	Y	2009-12-15	Other Pet	Adoption	10/21/15	1	28	39
2016	A33082560	Tampa	M	Domestic Shorthair		4.07	2008-01-12	2008-01-16	8/25/16	22	21	Owner	Owner Died	N	Caging	Y	9/22/16	Behavior	Adoption	10/16/16	1	28	24
2014	A23173032	Dream	F	Domestic Shorthair	Black/White	2.01	2007-07-12	2007-07-14	2007-09-14	1	1	Owner	Owner ill	N	Caging	Y	2008-07-14	Behavior	Adoption	8/18/14	1	29	11
2014	A23454817	Abby	F	Domestic Shorthair	Black	3.25	7/30/11	7/30/14	10/28/14	18	3	Stray	N/A	N	Foster	Y	11/26/14	Medical Treatment	Returned to Owner	11/26/14	2	29	0
2016	A33687051	Moonpie	M	Domestic Shorthair	Black/White	4.05	2010-08-12	2010-08-16	10/24/16	11	11	Stray	N/A	N	Offsite	Y	11/22/16	Other Pet	Adoption	2012-03-16	1	29	11
2016	A31426528	Shaq	M	Domestic Shorthair		3.07	4/26/13	4/26/16	5/20/16	18	18	Stray	N/A	N	Offsite	Y	6/18/16	Stray	Adoption	2007-02-16	1	29	14
2014	A23321124	Gouda	F	Domestic Longhair	Grey/Tabby	7.1	7/15/07	7/15/14	8/20/14	28	36	Owner	Too many	N	Offsite	Y	9/19/14	Cost	Adoption	9/30/14	1	30	11
2015	A29950452	Monkey	M	Domestic Shorthair	Blue	12.12	10/17/03	10/17/15	11/28/15	42	38	Owner	Other pet	N	Caging	Y	12/28/15	Behavior	Euthanasia	2001-04-16	1	30	7
2014	A22944788	Fuzzy	F	Domestic Shorthair	Brown/Tabby	1.5	2012-10-12	2006-10-14	2006-12-14	1	2	Owner	Too many	N	Colony	Y	7/14/14	Stray	Adoption	7/26/14	1	32	12
2014	A23734737	Bill	M	Domestic Shorthair	Grey/Tabby	3.07	2009-02-11	2009-02-14	9/27/14	12	11	Owner	Cost	N	Caging	Y	10/30/14	Allergic	Adoption	2011-01-14	1	33	2
2014	A22101011	Potzi (Boots)	M	Domestic Shorthair	Orange/Tabby	10.08	2/22/04	2/22/14	3/20/14	1	26	Owner	Cost	N	Offsite	Y	4/22/14	Medical Treatment	Adoption	4/22/14	1	33	0
2015	A29391805	Hubert	M	Bengal	Brown/Spotted	10.1	8/16/05	8/16/15	9/19/15	24	24	Stray	N/A	N	Caging	Y	10/22/15	Behavior	Adoption	10/24/15	1	33	2
2015	A30302013	Minnie	F	Domestic Shorthair	Grey/Tabby	1.2	2012-01-14	2012-01-15	2002-11-16	38	32	Stray	N/A	N	Offsite	Y	3/15/16	Medical Treatment	Adoption	2004-01-16	1	33	17
2014	A24162245	Squirrel	F	Domestic Longhair	Brown/White/Tabby	5.05	10/27/09	10/23/14	2011-12-14	16	12	Stray	N/A	N	Offsite	Y	12/17/14	Owner problem	Adoption	12/18/14	1	35	1
2015	A29409522	Piper	F	Domestic Shorthair	Black/Orange/Tortoiseshell	6.02	8/18/09	8/18/15	8/24/15	6	6	Owner	Owner Problem	N	Offsite	Y	9/28/15	Cost	Euthanasia	9/29/15	1	35	1
2016	A30771564	Blackie	F	Domestic Shorthair	White	13.04	2002-06-03	2002-06-16	2/17/16	11	11	Owner	Move	N	Colony	Y	3/23/16	Behavior	Adoption	4/13/16	2	35	21
2015	A25010532	Snow	F	Domestic Longhair	Grey/Tabby	5.05	2/20/10	2/20/15	2003-09-15	0	0	Stray	N/A	N	Foster	Y	4/16/15	Behavior	Adoption	5/13/15	1	38	27
2016	A32126219	Felicity	F	Domestic Shorthair	Black	9.1	2007-09-07	2007-09-16	8/13/16	31	31	Owner	Allergic	N	Caging	Y	9/21/16	Behavior	Adoption	2010-03-16	1	39	12
2014	A23299094	Louie	M	Domestic Longhair	Black/White/Tuxedo	4.7	2012-05-09	2007-12-14	8/15/14	34	34	Owner	Move	N	Colony	Y	9/24/14	Other Pet	Adoption	2010-03-14	1	40	9
2015	A27940875	Hamburgler	M	Domestic Shorthair	Black	1.12	5/27/14	5/27/15	2007-10-15	19	16	Stray	N/A	Y	Offsite	Y	8/19/15	Behavior	Adoption	2011-12-15	1	40	85
2016	A33521882	Nafta	F	Domestic Longhair	White/Brown/Tabby	1.73	3/21/15	9/20/16	2012-12-16	9	7	Stray	N/A	Y	Caging	Y	1/21/17	Behavior	Adoption	2003-02-17	1	40	40
2016	A33917165	Smokey	M	Domestic Longhair		14.17	11/21/02	2011-04-16	1/19/17	6	6	Stray	N/A	N	Foster	Y	2/28/17	Medical Cost	Adoption	2003-07-17	1	40	7
2014	A23859225	BK	M	Domestic Shorthair	Black	5.21	2007-06-09	9/17/14	9/18/14	1	1	Owner	Owner problem	N	Colony	Y	10/31/14	DOA	NA	NA	0	43	NA
2016	A30780858	Kiki	F	Siamese/Snowshoe	Seal/Point	1.04	2002-08-15	2002-08-16	2/24/16	4	3	Owner	Unwanted	N	Foster	Y	2004-08-16	Allergic	Adoption	2004-08-16	1	44	0
2014	A22369658	Catbeard	M	Domestic Shorthair	Orange/White/Tabby	1.01	2004-02-13	2004-02-14	2004-07-14	2	1	Stray	N/A	Y	Offsite	Y	5/22/14	Behavior	Adoption	2006-06-14	1	45	15
2015	A27808483	Tabby	F	Domestic Shorthair	Brown/Tabby	6.15	2005-12-09	2005-12-15	2007-03-15	47	45	Owner	Owner died	N	Colony	Y	8/17/15	Other pet	Adoption	8/21/15	1	45	4
2016	A31392632	Daffodil	F	Domestic Shorthair	Brown/White/Torbie	7.04	4/22/09	4/23/16	2005-06-16	1	1	Owner	Too Many	N	Offsite	Y	6/25/16	Move	Adoption	2007-05-16	1	50	10
2014	A22129781	Bubble	F	Domestic Shorthair	Brown/White/Tabby	7.04	2/26/07	2/26/14	2003-11-14	8	8	Stray	Owner died, hold for next of kin	Y	Caging	Y	2005-01-14	Behavior	Transfered to feral cat focus	5/23/14	1	51	22
2014	A24221152	Daisy	F	Domestic Shorthair	Black/Tan/Tortoiseshell	9.58	2005-02-05	10/31/14	11/29/14	25	19	Owner	Owner Problem	N	Caging	Y	1/19/15	Sick/ill	Euthanasia	2/19/15	1	51	31
2014	A23780147	Tizzy	F	Domestic Shorthair	Charcoal/Orange/Calico	1.02	2009-08-13	2009-08-14	9/15/14	7	7	Owner	Sign over	N	Colony	Y	2011-06-14	Behavior	Adoption	2011-07-14	1	52	1
2015	A30261020	Courtney	F	Domestic Shorthair	Brown/Orange/Torbie	2.55	5/26/13	11/24/15	2012-12-15	8	18	Owner	Owner problem	N	Colony	Y	2002-04-16	Land lord	Adoption	2002-04-16	1	54	0
2015	A28030732	Gloria Marie	F	Domestic Longhair	Tan/White/Tabby	3.1	2006-05-12	2006-05-15	2007-11-15	28	18	Stray	N/A	N	Offsite	Y	2009-05-15	Medical treatment	Adoption	9/30/15	1	56	25
2016	A31526738	Lady Grey	F	Domestic Shorthair	Blue	1.01	2005-06-15	2005-06-16	2005-10-16	1	1	Transfer	Transfer	N	Offsite	Y	2007-06-16	Child Problem	Transfer	7/19/16	1	57	13
2014	A23932928	Sabbath	M	Domestic Shorthair	Black	11.07	2010-01-03	9/25/14	10/23/14	9	7	Stray	N/A	N	Foster	Y	12/20/14	Cost	Euthanasia	12/29/14	1	58	9
2016	A34031011	Soft Paws	F	Domestic Longhair		5.09	11/19/11	11/19/16	12/19/16	4	4	Owner	Cost	N	Caging	Y	2/18/17	Cost	Adoption	3/24/17	1	61	34
2015	A25172797	O'Doule	M	Domestic Shorthair	White/Black	3.02	3/16/12	3/16/15	3/25/15	9	9	Owner	Land Lord	N	Offsite	Y	5/26/15	Owner Problem	Adoption	5/27/15	2	62	1
2015	A37417600	Oscar	F	Domestic Shorthair	Black/Orange/Tortoiseshell	3.04	4/20/12	4/17/15	2005-05-15	8	8	Stray	N/A	N	Caging	Y	2007-08-15	Behavior	Adoption	8/31/15	3	64	54
2016	A31317288	Rusty	M	Domestic Shorthair	Orange/Tabby	3.06	4/27/13	4/14/16	5/18/16	9	9	Stray	N/A	Y	Foster	Y	2007-01-16	Bites	Euthanasia	2007-01-16	1	64	-20
2015	A24724706	Asbury	F	Domestic Longhair	Black/White	2.1	2001-07-13	1/15/15	2/14/15	23	22	Owner	Too many	N	Caging	Y	4/20/15	Behavior	Adoption	5/23/15	1	65	33
2014	A23653155	Jazz	F	Snowshoe	Seal/White/Point	4.01	8/22/10	8/22/14	8/25/14	3	3	Owner	Owner died	N	Caging	Y	10/30/14	Surg Prob	Adoption	10/31/14	1	66	1
2016	A33851398	Nancy Drew	F	Snowshoe/Domestic Shorthair	Silver/White/Tabby	5.08	10/28/11	2011-12-16	11/25/16	10	11	Owner	Move	N	Offsite	Y	1/30/17	Move	Adoption	2002-04-17	1	66	5
2014	A24184686	Jazzy	F	Domestic Shorthair	Black	2.05	10/27/12	10/27/14	11/14/14	13	7	Stray	N/A	N	Caging	Y	1/21/15	Stray	Adoption	1/31/15	1	68	10
2014	A22545345	Felix The Cat	M	Domestic Shorthair	Brown/White tabby	1.11	4/25/13	4/25/14	2006-04-14	37	10	Stray	N/A	N	Offsite	Y	2008-12-14	Move	Adoption	8/25/14	1	69	13
2014	A23965575	Rosie	F	Domestic Shorthair	Black/Orange/Tortoiseshell	2.15	9/30/12	9/30/14	11/22/14	18	16	Stray	N/A	N	Caging	Y	2002-04-15	Cremation	Cremation	2002-04-15	1	74	0
2014	A22611772	Willis	M	Domestic Shorthair	Orange/white/tabby	1.58	2011-01-12	2005-03-14	5/30/14	23	13	Stray	N/A	N	Caging	Y	8/14/14	Allergic	Adoption	11/14/14	1	76	92
2016	A33299374	Silk	F	Siamese		3.02	8/25/13	8/25/16	8/30/16	2	4	Owner	Too Many	N	Caging	Y	11/15/16	Behavior	Transfer	11/22/16	1	77	7
2014	A21808492	Vortex	M	Persian	Silver Black	10.04	1/22/04	2001-07-14	2002-03-14	4	0	Stray	N/A	N	Foster	Y	4/24/14	Cremation	DOA	4/24/14	1	80	0
2015	A24819655	Cheeker Mcjowls	M	Domestic Shorthair	Grey/Tabby	5.04	1/22/10	1/22/15	2002-05-15	3	1	Stray	N/A	N	Caging	Y	4/27/15	Child Problem	Adoption	4/27/15	2	81	0
2016	A33374376	Sawyer	M	Domestic Shorthair	Tan/White/Tabby	3.55	2003-04-13	2009-02-16	9/19/16	4	2	Stray	N/A	N	Foster	Y	12/14/16	Behavior	Adoption	12/26/16	1	86	12
2015	A28678906	Robbie	M	Domestic Shorthair	Brown/White/Tabby	8.07	7/23/07	7/23/15	8/16/15	0	4	Stray	N/A	N	Offsite	Y	2011-11-15	Other pet	Adoption	2012-09-15	1	87	28
2016	A33216454	Blanche	F	Domestic Shorthair	Grey/Tabby	12.13	8/16/04	8/16/16	2010-01-16	8	7	Stray	N/A	N	Caging	Y	12/27/16	Owner ill	Adoption	2003-02-17	1	87	65
2016	A35492716	Sally	F	Domestic Shorthair	Black/White	4.16	8/17/12	8/17/16	10/14/16	8	5	Stray	N/A	Y	Foster	Y	2001-09-17	Medical Treatment	Adoption	2003-01-17	2	87	51
2015	A24830573	Kay	F	Domestic Shorthair	Black/Orange/Tortoiseshell	1.55	7/25/13	1/23/15	2002-09-15	17	17	Stray	N/A	N	Offsite	Y	2005-08-15	Behavior	Adoption	2005-10-15	1	88	2
2015	A24944077	Bruno	M	Domestic Shorthair	Orange/White/Tabby	5.01	2002-10-10	2002-10-15	2/14/15	1	1	Stray	N/A	N	Caging	Y	5/14/15	Behavior	Adoption	5/18/15	1	89	4
2015	A30295135	Jasper	M	Domestic Shorthair	Brown/White/Tabby	2.12	11/30/13	11/30/15	1/13/16	2	2	Owner	Too many	N	Foster	Y	2004-12-16	Cremation, Private	Euthanasia	2004-12-16	1	90	0
2015	A28285834	Margaret Thatcher	F	Domestic Shorthair	White	5.04	2007-02-10	2007-02-15	7/14/15	6	6	Seized	Abandoned	N	Offsite	Y	2010-12-15	Allergic	Adoption	10/14/15	3	90	2
2016	A33183534	Baby	M	Domestic Shorthair	Black/White	1.02	2008-11-15	2008-11-16	8/19/16	0	0	Stray	N/A	N	Foster	Y	11/22/16	Euthanasia Other	Euthnasia	11/22/16	1	95	0
2014	A22071147	Windy	F	Domestic Shorthair	Brown/tabby	2.18	2/18/12	2/18/14	4/25/14	58	58	Seized	Cruelty	N	Offsite	Y	2008-02-14	Cost	Adoption	11/14/14	1	99	104
2016	A34101800	Big Fred	M	Domestic Shorthair	Black	2.01	11/30/14	11/30/16	2012-04-16	4	3	Owner	Owner Problem	Y	Offsite	Y	3/22/17	Behavior	Adoption	2004-04-17	2	108	13
2016	A33662641	Mccoy	M	Domestic Shorthair	White	2.09	2010-06-14	2010-05-16	2011-07-16	28	26	Stray	N/A	N	Offsite	Y	2/24/17	Allergic	Adoption	2/28/17	1	109	4
2015	A25276388	Pepperann	F	Domestic Shorthair	Brown/White/Tabby	3.02	3/30/12	3/30/15	2004-08-15	9	9	Owner	Too many	N	Offsite	Y	2008-06-15	Behavior	Adoption	9/19/15	1	120	44
2015	A27849686	Hazel	F	Domestic Shorthair	Chocolate/White/Tabby	5.07	5/16/10	5/16/15	2006-11-15	8	3	Owner	Cost	Y	Caging	Y	2010-12-15	Allergic	Adoption	10/22/15	2	123	10
2015	A27869988	Reagan	M	Domestic Shorthair	Orange/Tabby	4.07	5/19/11	5/19/15	2006-11-15	14	14	Owner	No Time	N	Foster	Y	2010-12-15	Allergic	Adoption	10/22/15	1	123	10
2014	A24072141	Yogurt	F	Domestic Shorthair	Black	3.09	10/14/11	10/13/14	11/14/14	15	14	Stray	N/A	N	Caging	Y	3/20/15	Land Lord	Adoption	3/27/15	1	126	7
2015	A25004012	Rhiannon	F	Domestic Shorthair	Orange/White/Calico	5.01	2/19/10	2/19/15	2/20/15	1	1	Owner	Divorce	N	Caging	Y	2007-02-15	Cremation	Died	2007-03-15	1	132	1
2015	A30298453	Coraline	F	Domestic Shorthair	Black/white	8.09	11/30/07	11/30/15	12/30/15	30	30	Owner	Too many	N	Offsite	Y	2005-10-16	House soil	Euthanasia	2005-10-16	1	132	0
2016	A34257596	Oscar	M	Domestic Shorthair/Mix	Orange/Tabby	3.01	12/20/13	12/20/16	12/24/16	4	4	Owner	Too Many	N	Colony	Y	2005-05-17	Cremation	DOA	2005-05-17	1	132	0
2015	A29864980	Annabell	F	Domestic Shorthair	Black/White	1.03	2010-07-14	2010-07-15	10/18/15	10	8	Stray	N/A	N	Offsite	Y	2003-05-16	Move	Adoption	2003-11-16	1	139	6
2015	A25065184	Murry	M	Domestic Shorthair	Orange/White/Tabby	4.11	2/22/11	2/28/15	2004-02-15	6	6	Owner	Allergic	N	Foster	Y	2009-02-15	Stray	Adoption	9/30/15	1	153	28
2016	A30795990	Mcmuffin	F	Domestic Shorthair	Blue/Tan/Dilute	8.04	2002-09-08	2002-09-16	2/22/16	1	1	Stray	N/A	N	Foster	Y	7/25/16	Behavior	Adoption	8/17/16	1	154	23
2016	A33130887	Brett	M	Domestic Shorthair	Orange/White/Tabby	6.12	2008-05-10	2008-05-16	9/15/16	15	12	Stray	N/A	N	Foster	Y	2/21/17	Transfer	Adoption	2003-01-17	2	159	8
2014	A22071204	Wendel	M	Domestic Shorthair	Brown/Tabby	3.05	2/18/11	2/18/14	2003-07-14	4	2	Seized	Cruelty	N	Caging	Y	8/15/14	Medical treatment	Adoption	2012-03-14	1	161	110
2016	A30834880	Duke	M	Domestic Shorthair	Black/White	3.09	2003-02-13	2003-01-16	2004-04-16	33	33	Owner	Too Many	N	Offsite	Y	9/13/16	Behavior	Return to Owner	9/14/16	1	162	1
2016	A30978761	Rambun	M	Domestic Shorthair	Brown/Tabby	5.1	2003-01-11	2003-01-16	2004-04-16	34	34	Owner	Too Many	N	Offsite	Y	9/13/16	Behavior	Return to Owner	9/14/16	1	162	1
2014	A23076614	Raspberry	M	Domestic Shorthair	Black/White	5.35	6/25/09	6/25/14	10/31/14	109	103	Stray	N/A	Y	Offsite	Y	4/13/15	Euthanasia	Euthanasia	4/13/15		164	0
2015	A29214860	Griller	M	Domestic Shorthair	Tan/White/Tabby	13.23	8/20/02	7/28/15	2011-10-15	77	71	Stray	N/A	N	Colony	Y	4/22/16	Behavior	Euthanasia	2005-05-16	1	164	13
2016	A30551919	Bogie	M	Domestic Shorthair	Brown/Black/Marble	3.1	2001-11-13	2001-07-16	2/18/16	1	1	Transfer	Transfer	N	Caging	Y	2008-02-16	No Time	Adoption	2008-03-16	2	166	1
2016	A33554364	Mitsy Blue	F	Siamese	Blue/Cream/Point	12.01	9/23/04	9/23/16	9/24/16	1	0	Owner	Land Lord	N	Caging	Y	3/18/17	Behavior	Adoption	3/20/17	1	175	2
2014	A23859167	Beary	M	Domestic Shorthair	Black/White	11.23	9/17/03	9/17/14	2012-06-14	80	79	Owner	Owner Problem	N	Offsite	Y	6/17/15	Travel	Adoption	8/22/15		193	66
2016	A33087169	Piper	F	Domestic Longhair	Brown/Tabby	1.09	2008-01-15	2008-01-16	2009-01-16	3	3	Stray	N/A	N	Caging	Y	3/16/17	Child Problem	Adoption	3/17/17	1	196	1
2014	A25023085	Nelly	F	Domestic Shorthair	Orange/Black/Calico	1.24	5/14/13	5/14/14	2008-09-14	16	10	Owner	Too many	N	Caging	Y	2/22/15	Stray	Adoption	2004-02-15	1	197	39
2015	A29587172	Stellar	F	Domestic Shorthair	Orange/Tabby	2.04	2002-03-13	2002-03-15	2/19/15	4	3	Owner	Cost	Y	Offsite	Y	2009-08-15	Stray	Adoption	10/24/15	1	201	46
2014	A00860890	Shadow	F	Domestic Shorthair	Black	11.57	6/20/03	10/29/14	2001-12-15	65	64	Return	Other pet	Y	Caging	Y	2008-03-15	Unwanted	Euthanasia	2008-03-15	2	203	0
2014	A23287277	Tina	F	Domestc Shorthair	Brown/White/Tabby	1.56	2001-09-13	2007-10-14	2008-02-14	23	15	Stray	N/A	N	Caging	Y	2/28/15	Owner ill	Adoption	2003-04-15	1	210	4
2014	A24330145	Tuluer/Whiner	F	Domestic Shorthair	Brown/Tabby	3.04	11/15/11	11/15/14	11/29/14	13	14	Stray	N/A	N	Colony	Y	6/29/15	Euthanasia ill	Euthanasia	6/29/15	1	212	0
2016	A34112089	Elf	M	Domestic Shorthair	Brown/Tabby	3.42	2012-01-12	4/28/16	2005-02-16	4	4	Owner	Owner ill	N	Offsite	Y	2012-01-16	Owner ill	Adoption	2012-05-16	1	213	4
2015	A30296368	Bobbie	M	Domestic Shorthair	Orange/White/tTabby	6.03	11/30/09	11/30/15	2012-09-15	7	7	Owner	Too many	N	Colony	Y	7/20/16	Owner ill	Adoption	7/31/16	1	224	11
2016	A31531614	Keykey	M	Domestic Shorthair	Black	1.53	11/16/14	2005-07-16	5/26/16	3	0	Stray	N/A	N	Foster	Y	1/14/17	No Time	Adoption	1/18/17	1	233	4
2016	A33686163	Little Dude	M	Domestic Shorthair	Orange/White/Tabby	4.01	2010-08-12	2010-08-16	2010-10-16	1	1	Owner	Sick/ill	N	Caging	Y	2006-10-17	Medical Cost	Adoption	7/17/17	1	243	37
2014	A22203747	Maurice	M	Domestic Shorthair	Black	6.01	2003-10-08	2003-10-14	3/14/14	4	3	Owner	No time	N	Offsite	Y	11/13/14	Trasfer in	Adoption	11/29/14	1	244	16
2014	A22500638	Zeus	M	Domestic Shorthair	Black/White	1.01	4/21/13	4/21/14	4/26/14	5	4	Stray	N/A	N	Offsite	Y	12/27/14	Move	Adoption	2001-06-15	1	245	10
2016	A34837067	Arlene	F	Domestic Longhair	Grey/White	2.33	2003-11-14	5/18/16	2007-08-16	6	6	Owner	Too Many	N	Offsite	Y	2003-11-17	Stray	Adoption	3/18/17	1	246	7
2015	A30018414	Casserole	F	Turkish Van/Mix	White/Grey Tabby	1.02	10/26/14	10/26/15	2011-04-15	4	2	Stray	N/A	N	Caging	Y	7/18/16	Other pet	Adoption	7/23/16	2	257	5
2015	A30449246	Pebbles	F	Domestic Shorthair	Grey/Tabby	3.02	12/21/12	12/21/15	12/28/15	7	7	Owner	Too many	N	Offsite	Y	9/15/16	Behavior	Adoption	2010-04-16	1	262	19
2015	A29822464	Mia	F	Domestic Shorthair	Silver/Tabby	9.34	2006-06-06	2010-02-15	2010-07-15	0	5	Owner	No Home	N	Colony	Y	6/27/16	Allergic	Adoption	2007-09-16	1	264	12
2014	A23859194	Sammy	M	Domestic Shorthair	Black/white	8.61	2/13/06	9/17/14	9/23/14	80	79	Owner	Owner Problem	N	Offsite	Y	6/17/15	Travel	Adoption	8/22/15	1	267	66
2016	A33589903	Midnight Rose	F	Domestic Longhair	Black	2.03	9/27/14	2010-03-16	2010-07-16	4	4	Owner	Allergic	N	Offsite	Y	2007-01-17	Owner ill	Adoption	7/27/17	1	267	26
2016	A31091634	Cottonelle	M	Norwegian Forest/Mix	White	6.01	3/16/10	3/17/16	3/19/16	2	2	Owner	No Home	N	Colony	Y	2012-12-16	Owner Died	Adoption	12/15/16	1	268	3
2015	A29346697	Audrey	F	Domestic Shorthair	Black/Smoke	1.03	2008-11-14	2008-11-15	8/22/15	11	5	Stray	N/A	N	Offsite	Y	5/19/16	Unwanted	Adoption	5/21/16	1	271	2
2015	A30056084	Millie	F	Domestic Shorthair	Brown/Tabby	3.1	10/29/12	10/29/15	2012-03-15	21	9	Stray	N/A	N	Caging	Y	2009-02-16	Behavior	Adoption	2009-10-16	3	274	8
2016	A33147950	Rebel Wilson	F	Domestic Shorthair	Black/White	7.59	2008-08-09	2008-08-16	2003-10-17	0	0	Stray	N/A	N	Foster	Y	2012-09-17	Euthanasia	Euthanasia	2012-09-17	1	274	0
2016	A30583050	Lily	F	Domestic Longhair	Orange/Tabby	3.02	2001-11-13	2001-11-16	1/18/16	7	4	Owner	Land Lord	N	Caging	Y	10/21/16	Medical Cost	Adoption	2011-11-16	1	277	21
2015	A27802773	Mrs Filbert	F	Domestic Shorthair	Blue	1.03	2005-12-14	2005-12-15	5/24/15	9	6	Stray	N/A	N	Offsite	Y	2/27/16	Stray	Adoption	2003-05-16	1	279	7
2015	A31348109	Collie	F	Domestic Shorthair	Black	6.01	2007-03-09	2007-03-15	2007-06-15	3	3	Owner	Owner died	N	Colony	Y	4/18/16	Too many	Adoption	2005-10-16	2	287	22
2015	A25157152	Quail	M	Domestic Shorthair	Brown/White/Tabby	4.03	3/13/11	3/13/15	3/23/15	10	10	Owner	Owner ill	N	Caging	Y	1/14/16	No time	Adoption	1/20/16	1	297	6
2014	A23543168	Fat Cat (Beaches)	F	Domestic Longhair	Orange/Tabby	6.17	8/20/08	2008-09-14	10/19/14	31	19	Stray	N/A	N	Offsite	Y	8/20/15	Cost	Adoption	2009-03-15	2	305	14
2014	A24408332	Tika	F	Domestic Shorthair	Blue/White	8.68	4/21/06	11/26/14	12/23/14	13	9	Owner	Sign over	N	Foster	Y	10/26/15	Euthanasia ill	Euthanasia	10/26/15	1	307	0
2014	A24221179	Snowflake	M	Domestic Shorthair	White	5.53	2005-02-09	10/31/14	2011-12-14	7	5	Owner	Owner problem	N	Caging	Y	10/13/15	Move	Adoption	10/14/15	1	335	1
2014	A23289826	Delilah	F	Domestic Shorthair	White/Brown/Tabby	2.07	2007-11-12	2007-11-14	2008-04-14	21	21	Stray	N/A	N	Caging	Y	2007-10-15	Behavior	Adoption	2007-10-15	3	340	0
2015	A33261131	Dutchess	U	Domestic Shorthair/Mix	Black	2.19	6/19/13	6/19/15	8/27/15	8	8	Stray	N/A	N	Offsite	Y	8/20/16	Stray	Euthanasia	8/20/16	1	359	0
2015	A30237269	Cinnamon	F	Domestic Shorthair	Black/White	2.09	11/20/13	11/20/15	12/23/15	33	33	Owner	Move	N	Offsite	Y	12/20/16	Owner ill	Adoption	12/23/16	1	363	3
2016	A31933395	Fancy Feast	F	Domestic Shorthair	White/Brown/Tabby	5.13	6/18/11	6/18/16	2008-04-16	43	42	Stray	N/A	N	Offsite	Y	2008-07-17	Stray	Adoption	8/21/17	1	368	14
2014	A24273639	Bingo	M	Domestic Shorthair	White/Grey	15.25	11/7/99	2011-08-14	2002-03-15	22	19	Owner	Cruelty	N	Foster	Y	2002-11-16	Euthanasia ill	Euthanasia	2002-11-16	1	373	0
2016	A33706318	Roger	M	Domestic Shorthair	Brown/White/Tabby	5.1	2010-11-11	2010-11-16	11/14/16	28	28	Stray	N/A	N	Offsite	Y	11/22/17	Behavior	Adoption	2/27/18	1	373	97
2014	A21824808	Trent	M	Domestic Shorthair	Brown/White/Tabby	1.07	2001-09-13	2001-09-14	2002-04-14	26	20	Owner	Pregnant	N	Offsite	Y	2/16/15	Allergic	Adoption	2/21/15	1	377	5
2016	A33682039	Mittens	F	Domestic Shorthair	Brown/Tabby	1.57	2004-08-15	2010-07-16	10/31/16	13	8	Stray	N/A	N	Foster	Y	11/27/17	Owner ill	Adoption	11/27/17	1	392	0
2014	A24333624	Benny	M	Domestic Shorthair	Brown/Tabby	3.01	11/15/11	11/15/14	11/17/14	3	3	Stray	N/A	N	Caging	Y	12/21/15	Stray	Adoption	2001-04-16	2	399	14
2014	A21983393	Finnegan	M	Domestic Shorthair	Black/White	7.02	2002-04-07	2002-04-14	2002-11-14	7	0	Owner	Allergic	N	Caging	Y	3/24/15	Other pet	Adoption	3/27/15	1	406	3
2015	A25304821	Daphney	F	Domestic Longhair	Black	1.52	2010-02-13	2004-02-15	2004-10-15	8	8	Owner	Move	Y	Offsite	Y	5/26/16	Divorce	Adoption	2006-07-16	3	412	12
2016	A33880412	Lilly	F	Domestic Shorthair	Blue/Tan/Torbie	7.53	2005-03-09	2011-09-16	2011-12-16	3	1	Owner	Allergic	N	Caging	Y	1/13/18	New Baby	Adoption	1/15/18	1	427	2
2014	A23010103	Beetlejuice	M	Domestic Longhair	Black/White	4.06	6/17/10	6/17/14	2007-08-14	13	11	Owner surrender	Sign over	Y	Offsite	Y	9/18/15	(N/A) found as a stray	Returned to owner	9/21/15	2	437	3
2015	A24741281	Jeter	M	Domestic Shorthair	Black/White	7.14	2001-10-08	2001-10-15	2/27/15	10	10	Owner	Move	N	Foster	Y	5/13/16	Stray	Adoption	5/21/16	2	441	8
2015	A24928487	Bemo	M	Snowshoe/Mix	Grey/White	1.56	2008-09-13	2002-07-15	2003-02-15	1	1	Stray	N/A	N	Foster	Y	6/13/16	Cremation	DOA	6/13/16	1	469	0
2016	A35246292	Broadway Joe	M	Domestic Longhair	Black/White	6.02	1/13/10	1/13/16	1/18/16	1	1	Stray	N/A	N	Offsite	Y	2005-02-17	Stray	Adoption	5/27/17	1	470	25
2015	A30462409	Pepper	F	Domestic Shorthair	Brown/White/Tabby	8.07	12/22/07	12/22/15	1/16/16	25	25	Owner	Too many	Y	Caging	Y	5/13/17	Owner Died	Adoption	7/21/17	2	483	69
2016	A31693718	Zoey	F	Domestic Longhair		6.14	5/24/10	5/24/16	7/13/16	17	9	Owner	Too Many	N	Caging	Y	11/13/17	Medical Costs	Adoption	12/22/17	1	488	39
2014	A21772298	Fluffles	F	Domestic Longhair	Orange/White/Tabby	5.05	2001-01-09	2001-01-14	1/20/14	12	11	Stray	N/A	N	Offsite	Y	2006-12-15	Behavior	Adoption	6/24/15	1	508	12
2015	A29549495	Alfia	F	Domestic Shorthair	Black/White	8.56	2/27/07	2009-03-15	9/16/15	13	13	Owner	Owner ill	N	Offsite	Y	2/27/17	Evicted	Euthanasia	3/29/17	1	530	30
2015	A25020178	Ash	M	Domestic Shorthair	Grey/White/Tabby	6.04	2/21/09	2/21/15	2003-07-15	10	10	Stray	NA	N	Offsite	Y	2010-03-16	Stray	Adoption	2011-03-16	1	576	31
2014	A22979749	Snow White	F	Domestic Shorthair	White/Grey	4.03	6/13/10	6/13/14	6/24/14	7	7	Stray	N/A	N	Caging	Y	2/17/16	Cost	Adoption	2003-12-16	1	603	24
2015	A27839439	Lollipop	F	Domestic Shorthair	Black/Orange/Calico	6.78	8/25/08	5/15/15	2006-04-15	15	12	Stray	N/A	N	Caging	Y	2/28/17	Seized	Adoption	2003-11-17	1	635	11
2015	A28570993	Campfire Girl	F	Domestic Shorthair	Black/Orange/Tortoiseshell	3.01	2007-11-12	2007-11-15	7/15/15	1	1	Stray	N/A	N	Offsite	Y	4/13/17	Allergic	Adoption	2005-06-17	1	638	23
2014	A24647921	Egypt	F	Domestic Shorthair	Brown/Tabby	6.57	6/27/08	12/27/14	1/20/15	23	21	Owner	Owner ill	N	Caging	Y	10/21/16	Move	Adoption	2011-11-16	1	640	21
2016	A31982388	Sasha	F	Domestic Shorthair	Black/White	3.62	12/23/12	6/23/16	2008-04-16	2	2	Owner	Land Lord	N	Caging	Y	2005-07-18	Owner Died	Adoption	2006-09-18	1	641	33
2014	A22361806	Clifford	M	Domestic Shorthair	Orange/Tabby	2.02	2004-01-12	2004-01-14	2004-09-14	5	5	Owner	Cost	N	Foster	Y	2002-01-16	Cost	Adoption	2/13/16	1	663	12
2015	A25331889	Leo	M	Ragdoll/Mix	Blue	3.01	2004-07-12	2004-07-15	2004-11-15	4	4	Owner	Owner ill	N	Caging	Y	2/25/17	Medical Cost	Euthanasia	2/25/17	1	686	0
2015	A29779016	Nora	F	Domestic Shorthair	White/Brown/Tabby	6.1	9/29/09	9/29/15	2011-02-15	4	0	Seized	Abandon	N	Foster	Y	9/27/17	Euthanasia ill	Euthanasia	9/27/17	1	695	0
2016	A31668110	Charlie Tuna	M	Domestic Shorthair	Black	12.04	5/31/04	5/21/16	6/13/16	11	9	Stray	N/A	N	Foster	Y	2005-10-18	DOA	DOA	2005-10-18	1	696	0
2016	A32137824	Steve	M	Domestic Shorthair		15.1	7/22/01	7/18/16	8/24/16	0	0	Owner	Medical Cost	N	Foster	Y	7/24/18	Euthanasia ill	Euthanasia	7/24/18	1	699	0
2015	A33246382	Vanessa	F	Domestic Longhair/Mix	White/Brown/Tabby	14.07	5/27/01	5/27/15	6/20/15	23	12	Owner	Allergic	N	Caging	Y	6/20/17	Cremation	DOA	6/20/17	1	731	0
2016	A30727892	Parker	M	Domestic Shorthair	Black/White	4.04	1/31/12	1/31/16	2/14/16	11	9	Stray	N/A	N	Offsite	Y	2003-03-18	Stray	Adoption	2003-10-18	1	748	7
2014	A24626065	Carl	M	Domestic Shorthair	Black	12.07	12/22/02	12/22/14	1/15/15	24	24	Owner	Owner died	N	Colony	Y	2002-08-17	EUTH Ill	Euthanasia	2002-08-17	1	755	0
2016	A33885208	Chickita	F	Domestic Shorthair	White/Brown/Tabby	2.13	2011-01-14	2011-01-16	12/19/16	3	2	Stray	N/A	Y	Foster	Y	1/14/19	Move	Adoption	1/28/19	1	756	14
2014	A22798592	Patches-Tutu?	F	Domestic Shorthair	Orange/Black/Tortoiseshell	1.02	5/25/13	5/24/14	2006-02-14	4	2	Owner	Medical Treatment	N	Offsite	Y	7/25/16	Owner Problem	Adoption	8/16/16	1	784	22
2014	A23794489	Franco	M	Domestic Shorthair	Orange/Tabby	2.2	2009-09-12	2009-09-14	11/21/14	56	51	Owner	No Home	N	Foster	Y	2002-04-17	Allergic	Adoption	2002-07-17	1	806	3
2016	A31296933	Blossom	F	Domestic Shorthair	Brown/Agouti	3.07	2004-12-13	2004-12-16	2005-07-16	2	3	Owner	Too Many	N	Caging	Y	2008-01-18	Stray	Adoption	8/13/18	1	816	12
2014	A23075299	Sandra Dee	F	Turkish/Angora Mix	Black	3.14	6/25/11	6/25/14	8/15/14	39	39	Owner	Owner ill	N	Offsite	Y	11/14/16	Medical Cost	Adoption	2012-07-16	1	822	23
2015	A30294943	Crunchberry	F	Domestic Shorthair	Black/Orange/Calico	4.02	11/30/11	11/30/15	2012-05-15	1	1	Stray	N/A	N	Offsite	Y	3/19/18	Behavior	Adoption	3/25/18	1	835	6
2015	A26995373	Harley	M	Domestic Shorthair	White	3.05	4/18/12	4/18/15	2005-07-15	15	15	Owner	Other pet	N	Colony	Y	9/16/17	Land Lord	Adoption	9/26/17	1	863	10
2016	A33273861	Flint	M	Domestic Shorthair	Blue	9.08	8/22/07	8/22/16	9/17/16	26	24	Stray	N/A	N	Offsite	Y	1/28/19	Allergic	Adoption	2003-07-19	2	863	38
2016	A33273786	Willy	M	Domestic Longhair		10.08	8/22/06	8/22/16	9/17/16	26	24	Stray	N/A	N	Offsite	Y	1/28/19	Allergic	Adoption	2003-07-19	2	863	38
2014	A22532078	Jagger	M	Domestic Shorthair	Tan/White/Tabby	5.16	4/24/09	4/24/14	6/19/14	2	2	Stray	N/A	N	Foster	Y	2011-05-16	Cremation, General	DOA	2011-05-16	1	870	0
2014	A23683477	Jack	M	Domestic Shorthair	Orange/White tabby	9.3	8/28/05	8/26/14	12/13/14	109	109	Owner	Owner Died	N	Caging	Y	2005-04-17	Euthanasia ill	Euthanasia	2005-04-17	2	873	0
2015	A27716435	Bootsie	M	Domestic Shorthair	Orange/Whtie/Tabby	1.21	2005-01-14	2005-01-15	7/16/15	51	44	Owner	Move	N	Offsite	Y	2012-09-17	Allergic	Adoption	12/29/17	2	877	20
2015	A27762984	Flintstone	M	Domestic Shorthair	Brown/White/Tabby	1.19	2005-06-14	2005-06-15	7/16/15	66	60	Owner	Cost	Y	Offsite	Y	2012-09-17	Allergic	Adoption	12/23/17	1	877	14
2016	A30704406	Cow	M	Domestic Shorthair	White/Black	5.11	1/28/11	1/28/16	2003-07-16	2	2	Owner	Too Many	Y	Offsite	Y	2008-01-18	Medical Treatment	Euthanasia	2008-01-18	1	877	0
2014	A22700704	Cookie Monster	M	Domestic Shorthair	White/Brown/Tabby	3.06	5/14/11	5/14/14	2006-05-14	15	9	Owner	Cost	N	Caging	Y	2011-11-16	Medical Cost	Euthanasia	2011-11-16	1	890	0
2015	A29899959	Priscilla	F	Domestic Longhair	Black	3.08	2010-12-12	2010-12-15	2011-11-15	19	17	Owner	Too many	N	Caging	Y	5/16/18	Owner ill	Adoption	5/21/18	1	917	5
2016	A30580391	Rubble	M	Domestic Shorthair	White/Brown/Tabby	4.08	2001-11-12	2001-11-16	2002-09-16	1	1	Owner	Too Many	N	Caging	Y	10/17/18	Land Lord	Adoption	10/28/18	1	981	11
2014	A22171638	Baby Boy Earl	M	Domestic Shorthair	Black	9.02	2003-05-05	2003-05-14	2003-11-14	2	1	Stray	N/A	N	Caging	Y	11/19/16	Euthanasia ill	Euthanaisia	11/19/16	1	984	0
2016	A32168840	Zee	M	Domestic Shorthair		6.15	7/14/10	7/14/16	2009-06-16	20	31	Owner	Too Many	Y	Colony	Y	6/20/19	Stray	Euthanasia	7/26/19	1	1017	36
2016	A30863068	Calliope	F	Domestic Shorthair	Brown/White/Tabby	2.51	8/20/13	2/18/16	2/23/16	1	1	Stray	N/A	N	Offsite	Y	2001-10-19	Pregnant	Adoption	2001-11-19	1	1052	1
2016	A34120314	St. Francis	M	Domestic Shorthair		8.09	2012-02-08	2012-02-16	2001-03-17	25	25	Stray	N/A	N	Caging	Y	11/23/19	Euthanasia ill	Euthanasia	11/23/19	1	1054	0
2015	A29405513	Bumblebee	M	Domestic Shorthair	Brown/Tabby	5.38	8/25/10	8/18/15	2001-11-16	77	0	Stray	N/A	N	Foster	Y	2012-10-18	Euthanasia Ill	Euthanasia	2012-10-18	1	1064	0
2015	A25294281	Reco	M	Domestic Shorthair	Black	5.07	2004-01-10	2004-01-15	4/24/15	23	22	Owner	Too many	N	Caging	Y	3/31/18	Cost	Adoption	5/25/18	1	1072	55
2015	A24983486	Pa Grape	M	Domestic Shorthair	Black	12.38	2/16/03	2/16/15	2007-01-15	118	118	Stray	N/A	N	Colony	Y	2007-05-18	Sick/ill	Euthanasia	2007-05-18	1	1100	0
2014	A23649590	Miss Kitty	F	Domestic Shorthair	White/Orange/Calico	4.01	8/22/10	8/22/14	8/23/14	1	1	Owner	too many	N	Caging	Y	9/20/17	Onwner died	Adoption	2010-09-17	1	1124	19
2016	A30873986	Derby	F	Domestic Shorthair	Brown/Torbie	6.04	2/20/10	2/20/16	2003-05-16	10	10	Stray	N/A	N	Offsite	Y	4/24/19	No Time	Adoption	2005-02-19	1	1145	8
2016	A33906368	Bear	M	Domestic Shorthair	Grey/Tabby	7.05	2011-03-09	2011-03-16	11/21/16	13	10	Stray	N/A	N	Offsite	Y	2/18/20	Land Lord	Euthanasia	2/18/20	1	1184	0
2016	A28185162	Dundee	M	Domestic Shorthair	White/Black	1.9	6/22/14	2005-11-16	5/16/16	5	3	Owner	New Baby	N	Colony	Y	2009-11-19	Behavior	Adoption	11/23/19	1	1213	73
2015	A24679205	Mr. Fuzzy	M	Domestic Longhair	Tan/White/Tabby	3.01	2001-02-12	2001-02-15	2001-05-15	1	3	Stray	N/A	N	Caging	Y	2005-11-18	Stray	Adoption	5/26/18	1	1222	15
2016	A32013259	Zetta	F	Domestic Shorthair		7.05	6/27/09	6/27/16	7/14/16	4	1	Stray	N/A	N	Foster	Y	2012-07-19	Medical Cost	Adoption	12/20/19	1	1241	13
2015	A24848719	Vladimir	M	Domestic Shorthair	Black	7.05	1/26/08	1/26/15	2002-10-15	11	8	Stray	N/A	N	Caging	Y	8/25/18	Cremation	DOA	8/25/18	1	1292	0
2016	A30405187	Kale	M	Domestic Shorthair	Orange/Tabby	2.02	2/18/14	2/18/16	2/26/16	8	7	Owner	Cost	N	Offsite	Y	10/19/19	Owner Problem	Adoption	2011-05-19	1	1331	17
2014	A22294067	Orzo	M	Domestic Shorthair	Black	3.02	3/22/11	3/22/14	3/29/14	5	5	Stray	N/A	N	Colony	Y	1/18/18	Move	Adoption	1/23/18	2	1391	5
2015	A30296380	Manny	F	Domestic Shorthair	Brown/Tabby	3.05	11/30/12	11/30/15	12/19/15	18	19	Owner	Too many	N	Colony	Y	10/26/19	Cost	Adoption	2002-08-20	1	1407	105
2014	A24275797	Frog	F	Domestic Shorthair	Brown/Orange/Torbie	5.05	2011-10-09	2011-08-14	11/29/14	15	12	Owner	Cruelty	N	Colony	Y	10/13/18	Stray	Adoption	10/22/18	2	1414	9
2015	A29601288	Maria	F	Domestic Shorthair	Black/Orange/Tortoiseshell	7.05	2009-09-08	2009-09-15	9/26/15	12	10	Stray	N/A	N	Offsite	Y	8/14/19	Euthanasia Ill	Euthanasia	8/14/19	1	1418	0
2015	A24956599	Loki	M	Domestic Shorthair	Black	5.01	2002-11-10	2002-11-15	2002-12-15	1	1	Owner	Too many	N	Colony	Y	1/26/19	Medical Cost	Euthanasia	2002-01-19	1	1444	6
2015	A29839828	Prancer	F	Domestic Shorthair	Brown/Tabby	2.11	2010-05-13	2011-05-15	11/13/15	8	7	Owner	Cost	N	Offsite	N					0
2014	A22392215	Lucy	F	Domestic Shorthair	Brown/Tabby	4.04	2004-05-10	2004-05-14	4/17/14	12	8	Owner	Move	N	Offsite	N					0
2016	A34090273	Tod	M	Domestic Longhair		8.01	2012-08-08	2012-08-16	2012-09-16	1	1	Owner	Allergic	N	Caging	N					0
2014	A24644079	Holly	F	Domestic Shorthair	Blue	13.15	12/26/01	12/26/14	2/15/15	10	3	Owner	Unwanted	N	Caging	N					0
2016	A33322248	Chibbs	M	Maine Coon/Mix	Grey/White	1.51	2/26/15	8/27/16	8/31/16	2	2	Owner	No Home	Y	Offsite	N					0
2016	A34252575	Stormy	F	Domestic Longhair		2.04	12/19/14	12/22/16	12/31/16	8	5	Owner	New Baby	N	Offsite	N					0
2015	A28684268	Hot Dog	M	Domestic Shorthair	White/Brown/Tabby	3.06	7/23/12	7/23/15	8/15/15	5	3	Stray	N/A	N	Offsite	N					0
2014	A22126680	Sugarpuss	F	Siamese	Seal/Point	12.08	2003-10-02	2/26/14	2004-07-14	4	3	Stray	N/A	N	Foster	N					0
2014	A21829132	Emelio	M	Domestic Shorthair	Black/White	1.62	2007-12-12	2001-10-14	2/25/14	36	14	Owner	Cost	N	Colony	N					0
2016	A31643225	Nitrous	M	Domestic Longhair	Black	12.07	5/19/04	5/19/16	2006-09-16	0	0	Stray	N/A	N	Caging	N					0
2015	A30219393	Marmalade	M	Domestic Shorthair	Orange/Tabby	4.02	11/23/11	11/18/15	11/28/15	5	4	Stray	N/A	N	Offsite	N					0
2015	A30180099	Sarah	F	Domestic Shorthair	Black	9.31	11/13/06	11/13/15	2003-04-16	63	53	Owner	Cost	N	Caging	N					0
2014	A39988082	Magnus	M	Domestic Shorthair	Orange/White	3.25	10/25/10	1/14/14	1/23/14	9	6	Owner	Unwanted	N	Caging	N					0
2015	A25151568	Snowflake	F	Domestic Shorthair	Brown/White/Tabby	7.1	2003-12-08	2003-12-15	4/17/15	36	32	Owner	Move	N	Offsite	N					0
2014	A22229994	Beth	F	Domestic Shorthair	Brown/Tabby	1.52	2009-12-12	3/13/14	3/22/14	8	7	Stray	N/A	N	Caging	N					0
2016	A30870002	Pirate	M	Domestic Longhair	White/Black	4.02	2/19/12	2/19/16	2/26/16	7	4	Stray	N/A	N	Offsite	N					0
2015	A25224904	Max	M	Domestic Longhair	Orange/White	2.01	3/23/13	3/23/15	3/28/15	5	5	Stray	N/A	N	Offsite	N					0
2014	A22650424	Bill	M	Domestic Shorthair	Black/White	5.05	2005-08-09	2005-08-14	5/27/14	19	14	Owner	Move	N	Caging	N					0
2014	A23290044	Magpie	F	Domestic Shorthair	White/Black	4.13	2007-11-10	2007-11-14	8/25/14	4	6	Stray	Found	N	Caging	N					0
2014	A23707510	Merlin	M	Ragdoll	Lilac/Point	6.07	8/29/08	8/29/14	9/22/14	7	5	Owner	Cost	N	Caging	N					0
2014	A22115628	Michelob	F	Domestic Shorthair	Brown/White/Torbie	9.02	2/25/05	2/25/14	2003-03-14	6	6	Owner	Owner Problem	N	Caging	N					0
2014	A21835190	Miley	F	Domestic Longhair	Brown/Tabby	1.54	7/13/12	2001-11-14	1/27/14	16	13	Stray	Found	N	Caging	N					0
2014	A23620200	Miso	F	Domestic Shorthair	Tan/White/Tabby	1.08	8/19/13	8/19/14	9/16/14	19	19	Stray	Found	N	Caging	N					0
2014	A22651942	Muffin	F	Domestic Shorthair	Grey	8.08	2005-08-06	2005-08-14	2006-04-14	18	13	Owner	Owner Died	N	Caging	N					0
2014	A22926275	Norton	M	Oriental Shorthair	Lilac/Point	11.03	2006-08-03	2006-08-14	6/16/14	3	3	Stray	Found	N	Caging	N					0
2014	A22349987	Oliver	M	Domestic Shorthair	Grey/White	4.04	3/31/10	3/31/14	4/14/14	14	14	Owner	Move	N	Caging	N					0
2014	A23773154	Orange Cat	M	Domestic Longhair	Orange/Tabby	4.12	2009-06-10	2009-06-14	10/20/14	28	5	Stray	Found	N	Caging	N					0
2014	A24132160	Penney	F	Snowshoe/Mix	White/Grey	2.09	10/20/12	10/20/14	11/22/14	18	11	Stray	N/A	N	Caging	N					0
2014	A23931153	Pj	M	Domestic Shorthair	Orange/Tabby	2.12	9/25/12	9/25/14	2011-07-14	28	18	Stray	N/A	N	Caging	N					0
2014	A23494550	Puddin'	M	Domestic Shorthair	Black/White	5.13	2008-04-09	2008-04-14	9/20/14	25	24	Stray	N/A	N	Caging	N					0
2014	A22658606	Robert Mewis Stevenson	M	Domestic Shorthair	Black	1.56	2011-07-12	2005-08-14	5/31/14	15	12	Stray	N/A	N	Caging	N					0
2014	A23287774	Roni	F	Domestic Longhair	Brown/Tabby	1.43	2007-10-13	2007-10-14	12/13/14	23	23	Stray	N/A	N	Caging	N					0
2014	A23670917	Rosalina	F	Domestic Shorthair	Black/Orange/Tortoiseshell	3.16	8/25/11	8/25/14	10/21/14	11	7	Stray	N/A	N	Caging	N					0
2014	A24389712	Sally	F	Domestic Shorthair	Black/White	1.58	5/26/13	11/24/14	12/23/14	21	14	Stray	Owner Died	N	Caging	N					0
2014	A22689999	Sarah	F	Domestic Shorthair	Black/Orange/Tortoiseshell	1.53	2011-12-12	5/13/14	5/24/14	11	11	Owner	Sign over	N	Caging	N					0
2014	A23861191	Sherbert	F	Domestic Shorthair	Black	2.15	9/17/12	9/17/14	2011-11-14	49	31	Seized	Abandoned	N	Caging	N					0
2014	A22287776	Snoots	F	Domestic Shorthair		3.1	3/21/11	3/21/14	4/24/14	21	21	Owner	Other pet	N	Caging	N					0
2014	A23991026	Sophia	F	Domestic Longhair	Brown/White/Tabby	1.56	2004-03-13	2010-02-14	10/25/14	12	8	Owner	Move	N	Caging	N					0
2014	A22239609	Springroll	F	Domestic Shorthair	Grey/Tabby	5.04	3/14/09	3/14/14	3/27/14	11	8	Stray	N/A	N	Caging	N					0
2014	A21834622	Stormy	M	Domestic Shorthair	Black/White	5.28	2001-11-09	2001-11-14	4/24/14	88	86	Stray	N/A	N	Caging	N					0
2014	A24349823	Thyme	F	Domestic Shorthair	Grey/Orange/Torbie	3.04	11/18/11	11/18/14	2012-02-14	4	7	Stray	N/A	N	Caging	N					0
2014	A22321424	Tony The Tiger	M	Domestic Shorthair	Orange/Tabby	5.07	3/26/09	3/26/14	4/19/14	24	24	Owner	No time	N	Caging	N					0
2014	A22071172	Whisk	M	Domestic Shorthair	White/Brown/Tabby	4.08	2/18/10	2/18/14	3/20/14	18	17	Seized	Cruelty	N	Caging	N					0
2014	A22671805	White Grape	F	Domestic Shorthair	White	2.06	2005-10-12	2005-10-14	2006-02-14	12	10	Stray	N/A	N	Caging	N					0
2014	A22336884	Whitney	F	Domestic Shorthair	White	3.01	3/28/11	3/28/14	3/31/14	1	3	Owner	Allergic	N	Caging	N					0
2014	A22023070	Abby	F	Domestic Shorthair	Orange/Tabby	1.01	2002-10-13	2002-10-14	2/15/14	5	5	Stray	N/A	N	Caging	N					0
2014	A21845863	Agricola	M	Domestic Longhair	Black/White	1.12	1/13/13	1/13/14	2/25/14	30	25	Owner	Sign over	N	Caging	N					0
2014	A23294371	Alanis Meowissette	F	Domestic Shorthair	Brown/White/Tabby	2.05	2007-11-12	2007-11-14	7/31/14	20	20	Stray	N/A	N	Caging	N					0
2014	A24074006	Almond Joy	F	Domestic Shorthair	Black/White	3.05	10/14/11	10/13/14	10/30/14	13	1	Stray	N/A	N	Caging	N					0
2014	A24272375	Amber	F	Siamese	Cream/Lynx/Point	1.59	2005-09-13	2011-07-14	2012-12-14	1	0	Stray	N/A	N	Caging	N					0
2014	A21982330	Anastasia Steel	F	Domestic Shorthair MIx	Brown/Tabby	2.51	2008-05-11	2002-04-14	2002-06-14	1	2	Stray	N/A	N	Caging	N					0
2014	A23318162	Anastasiya	F	Domestic Longhair	Brown/Tabby	1.07	7/14/13	7/14/14	2008-09-14	17	17	Stray	N/A	N	Caging	N					0
2014	A23709827	Annie	F	Domestic Shorthair	White/Brown/Calico	1.02	8/29/13	8/29/14	2009-05-14	2	7	Stray	N/A	N	Caging	N					0
2014	A24306800	Apple Pie	F	Domestic Longhair	Grey/Tabby	1.5	5/14/13	2011-12-14	11/14/14	2	1	Stray	N/A	N	Caging	N					0
2014	A23381094	April	F	Domestic Longhair	Brown/White/Tabby	1.51	1/20/13	7/22/14	7/26/14	4	4	Stray	N/A	N	Caging	N					0
2014	A24483479	Arizona	F	Domestic Shorthair	Black/White	2.53	2006-10-12	2012-09-14	12/22/14	13	10	Stray	N/A	N	Caging	N					0
2014	A21834863	Astrid	F	Domestic Shorthair Mix	Brown/Tabby	1.06	2001-11-13	2001-11-14	2002-01-14	18	18	Stray	N/A	N	Caging	N					0
2014	A24666848	Astrid	F	Domestic Shorthair	Grey/Orange/Dilute	1.01	12/30/13	12/30/14	2001-03-15	3	4	Stray	N/A	N	Caging	N					0
2014	A21911722	Athena	F	Domestic Shorthair	Grey/Black/Tabby	1.08	1/23/13	1/23/14	2/20/14	15	21	Seized	Cruelty	N	Caging	N					0
2014	A22717107	Baby Cakes	M	Domestic Shorthair	Black	1.12	5/15/13	5/15/14	6/27/14	32	21	Owner	Too many	N	Caging	N					0
2014	A24321768	Bacon	M	Domestic Shorthair	Orange/Tabby	3.06	11/14/11	11/14/14	2012-05-14	21	11	Owner	Behavior	N	Caging	N					0
2014	A22302846	Big Al	M	Domestic Longhair	Black	9.26	3/24/05	3/24/14	6/24/14	89	89	Owner	Sign over	N	Caging	N					0
2014	A22462491	Big Daddy	M	Domestic Shorthair	Orange/White/Tabby	7.02	4/15/07	4/15/14	4/19/14	4	4	Owner	Owenr Problem	N	Caging	N					0
2014	A22294823	Binx	M	Domestic Shorthair	Brown/Taby	3.01	3/22/11	3/22/14	3/25/14	3	1	Owner	New Baby	N	Caging	N					0
2014	A21992003	Bobsled	M	Domestic Shorthair	Black	5.04	2002-05-09	2002-05-14	2/17/14	12	10	Stray	N/A	N	Caging	N					0
2014	A24419966	Boots	M	Domestic Shorthair	Black/White	10.1	11/29/04	11/29/14	2001-03-15	18	18	Owner	Move	N	Caging	N					0
2014	A22885318	Boris	M	Domestic Shorthair	Grey/White	4.1	2006-03-10	2006-03-14	2007-08-14	15	16	Stray	N/A	N	Caging	N					0
2014	A24093842	Brick	M	Domestic Shorthair	Blue/White	2.08	10/15/12	10/15/14	11/14/14	20	11	Stray	N/A	N	Caging	N					0
2014	A22617750	Brie	F	Domestic Shorthair	Grey/Tabby	7.03	2005-04-07	2005-04-14	5/13/14	5	4	Stray	N/A	N	Caging	N					0
2014	A21902554	Burt	M	Domestic Shorthair	Grey/Taby	1.07	1/21/13	1/21/14	2/15/14	10	8	Stray	N/A	N	Caging	N					0
2014	A23096411	Carny	M	Domestic Shorthair	Grey/whtie	3.04	6/27/11	6/27/14	2007-09-14	12	9	Owner	Sign over	N	Caging	N					0
2014	A24626086	Carrie	F	Domestic Shorthair	Orange/Black/Torbie	6.16	12/22/08	12/22/14	2/16/15	43	43	Owner	Owner died	N	Caging	N					0
2014	A22417678	Cassy	F	Domestic Shorthair	Black	1.19	2004-09-13	2004-09-14	6/17/14	17	13	Owner	Too many	N	Caging	N					0
2014	A22381501	Ceaser	M	Domestic Shorthair	Black	6.04	2004-03-08	2004-03-14	4/16/14	13	13	Owner	Owner ill	N	Caging	N					0
2014	A22232329	Cedar	M	Domestic Shorthair Mix	Orange/White/Tabby	1.03	3/13/13	3/13/14	3/25/14	3	3	Stray	N/A	N	Caging	N					0
2014	A22990684	Charlie	F	Domestic Shorthair	Brown/Orange/Torbie	4.02	6/16/10	6/16/14	6/21/14	5	1	Stray	N/A	N	Caging	N					0
2014	A23117383	Chickpea	F	Domestic Shorthair	Brown/Tabby	6.13	6/30/08	6/30/14	8/17/14	40	38	Stray	N/A	N	Caging	N					0
2014	A22316013	Chloe	F	Domestic Shorthair	Black/Orange/Calico	3.11	3/25/11	3/25/14	2005-02-14	1	1	Owner	Move	N	Caging	N					0
2014	A23309115	Cleo	F	Domestic Shorthair	Black/White	2.02	7/14/12	7/14/14	7/22/14	8	8	Owner	Too many	N	Caging	N					0
2014	A23665421	Corndog	M	Domestic Shorthair	Grey/White	3.01	8/24/11	8/24/14	8/27/14	1	1	Stray	N/A	N	Caging	N					0
2014	A21780768	Cribbage	F	Domestic Longhair	Grey/White/Tabby	3.08	2001-03-11	2001-02-14	2002-01-14	30	22	Stray	N/A	N	Caging	N					0
2014	A23117385	Crouton	F	Domestic Shorthair	Brown/Tabby	3.13	6/30/11	6/30/14	8/17/14	40	38	Stray	N/A	N	Caging	N					0
2014	A22421053	Crunchie	F	Domestic Shorthair	Orange/White/Calico	7.65	2010-09-06	2004-09-14	2006-02-14	54	54	Stray	N/A	N	Caging	N					0
2014	A21903810	Crystal	F	Domestic Longhair Mix	Orange/White/Calico	3.52	7/24/10	1/22/14	1/27/14	5	1	Owner	Sign over	N	Caging	N					0
2014	A23984773	Daisy Mae	F	Domestic Shorthair	White/Grey	4.02	2010-02-10	2010-02-14	2010-07-14	4	1	Owner	Allergic	N	Caging	N					0
2014	A24271656	Daisy Mae	F	Domestic Shorthair	Black/Whtie	4.02	2011-10-10	2011-08-14	11/15/14	1	1	Owner	Cruelty	N	Caging	N					0
2014	A23300541	Daniel	M	Domestic Shorthair	Brown/Tabby	1.08	2007-12-13	2007-12-14	2008-11-14	1	1	Stray	N/A	N	Caging	N					0
2014	A21903804	Diamond	F	Domestic Longhair	Orange/Whtie/Calico	3.52	7/24/10	1/22/14	1/27/14	5	1	Owner	Sign over	N	Caging	N					0
2014	A21983405	Dufour	F	Domestic Shorthair	White/Orange/Calico	7.07	2002-04-07	2002-04-14	2003-01-14	19	12	Stray	N/A	N	Caging	N					0
2014	A22656115	Duncan	M	Domestic Shorthair	Brown/Tabby	12.19	2005-08-02	2005-08-14	7/15/14	54	55	Stray	N/A	N	Caging	N					0
2014	A22943657	Edgar	M	Domestic Shorthair	Grey/Tabby	3.02	2006-10-11	2006-10-14	6/17/14	4	1	Stray	N/A	N	Caging	N					0
2014	A21949826	Edward	M	Domestic Longhair	Orange/Tabby	2.04	1/29/12	1/29/14	2002-12-14	6	2	Stray	N/A	N	Caging	N					0
2014	A22121869	Elisabell	F	Domestic Longhair	Tan/White/Tabby	3.21	2/25/11	2/25/14	2005-12-14	4	1	Stray	N/A	N	Caging	N					0
2014	A23491440	Emmerson	F	Domestic Shorthair	White/Grey	2.01	2008-04-12	2008-04-14	2008-08-14	1	1	Stray	N/A	N	Caging	N					0
2014	A24389711	Essence	F	Domestic Shorthair	Black/White	1.5	5/26/13	11/24/14	11/26/14	2	1	Stray	N/A	N	Caging	N					0
2014	A24376185	Esther	F	Domestic Shorthair	Black/White	3.03	11/21/11	11/21/14	2012-02-14	6	1	Stray	N/A	N	Caging	N					0
2014	A23454140	Ferrah	F	Domestic Shorthair	Blue	2.17	7/31/12	7/30/14	9/30/14	3	1	Stray	N/A	N	Caging	N					0
2014	A21341493	Fred	M	Domestic Shorthair	Tan/White/Tabby	2.2	10/25/11	2001-02-14	2001-04-14	2	2	Stray	N/A	N	Caging	N					0
2014	A22240555	Garfield	M	Domestic Longhair	Black/Whtie	1.12	3/14/13	3/14/14	4/26/14	43	43	Owner	Too many	N	Caging	N					0
2014	A23321112	Gee Whiz	F	Domestic Longhair	Grey/Tabby	7.1	7/15/07	7/15/14	8/20/14	28	36	Owner	Too many	N	Caging	N					0
2014	A21831283	Georgie	M	Domestic Longhair	Brown/White/Tabby	1.02	2001-10-13	2001-10-14	1/18/14	2	3	Stray	N/A	N	Caging	N					0
2014	A22586705	Ginger	F	Domestic Longhair	Brown/Tabby	1.21	4/30/13	4/30/14	7/14/14	1	4	Stray	N/A	N	Caging	N					0
2014	A22454011	Ginger Ale	F	Domestic Shorthair	Tan/White/Tabby	1.01	4/14/13	4/14/14	4/17/14	3	3	Stray	N/A	N	Caging	N					0
2014	A22526829	Ginger Ale	M	Domestic Shorthair	Orange/cream/tabby	13.13	4/23/01	4/23/14	2006-05-14	36	36	Stray	N/A	N	Caging	N					0
2014	A22991999	Glen	M	Domestic Shorthair	Black	7.06	6/16/07	6/16/14	2007-07-14	1	1	Stray	N/A	N	Caging	N					0
2014	A23569950	Glen	M	Domestic Shorthair	Grey/Tabby	4.02	8/13/10	8/13/14	8/19/14	5	6	Stray	N/A	N	Caging	N					0
2014	A22430266	Godzilla	M	Domestic Shorthair	Black/Whtie	5.03	2004-10-09	2004-10-14	4/19/14	3	3	Stray	N/A	N	Caging	N					0
2014	A24670350	Gretel	F	Domestic Longhair	Black/Orange/Tortoiseshell	5.67	5/20/09	12/31/14	1/20/15	14	1	Seized	Cruelty	N	Foster	N					1
2014	A22247562	Heather	F	Domestic Shorthair	Brown/Tabby	1.52	9/14/12	3/15/14	3/21/14	5	2	Stray	N/A	N	Caging	N					0
2014	A24419977	Holly	F	Domestic Shorthair	Brown/Orange/Torbie	2.01	11/29/12	11/29/14	2012-04-14	3	3	Owner	Move	N	Caging	N					0
2014	A22493200	Honeysuckle	F	Domestic Longhair	Brown/White	1.05	4/19/13	4/19/14	2005-07-14	1	2	Stray	N/A	N	Caging	N					0
2014	A23579411	Humphrey	M	Domestic Shorthair	Tan/Tabby	2.01	8/13/12	8/13/14	8/17/14	4	2	Owner	At Risk	N	Caging	N					0
2014	A22603296	Indigo	F	Domestic Shorthair	Black	1	2005-02-13	2005-02-14	2005-03-14	1	1	Owner	Cost	N	Caging	N					0
2014	A22502161	Jack	M	Domestic Shorthair Mix	Black	10.02	4/21/04	4/21/14	4/26/14	5	5	Owner	Owner died	N	Caging	N					0
2014	A22151797	Jackson	M	Domestic Shorthair	Orange/White	2.58	2009-01-11	2003-01-14	3/31/14	21	21	Transfer in	Transfer	N	Caging	N					0
2014	A21884106	Jenny	F	Siamese	Seal/Point	6.04	1/18/08	1/18/14	1/29/14	2	0	Stray	N/A	N	Caging	N					0
2014	A22106550	Jerome	M	Domestic Shorthair Mix	Grey/Tabby	1.03	2/23/13	2/23/14	2003-05-14	1	0	Stray	N/A	N	Caging	N					0
2014	A22163807	Katie	F	Domestic Longhair	Orange/Black/Calico	4.01	2003-04-10	2003-04-14	2003-06-14	2	2	Stray	N/A	N	Caging	N					0
2014	A21898397	Kiki	F	Domestic Longhair	White	8.02	1/21/06	1/21/14	1/25/14	4	0	Owner	Allergic	N	Caging	N					0
2014	A21773630	Lavinia	F	Domestic Shorthair	Brown/Tabby	2.14	2001-02-12	2001-02-14	2/20/14	40	40	Owner	Too many	N	Caging	N					0
2014	A21858141	Lincoln	M	Domestic Shorthair	Orange/Tabby	3.1	1/15/11	1/14/14	2/20/14	1	1	Stray	N/A	N	Caging	N					0
2014	A22176481	Matthew Mcconaughey	M	Domestic Shorthair	White/Brown/Tabby	3.04	2003-05-11	2003-05-14	3/17/14	1	1	Stray	N/A	N	Caging	N					0
2014	A23677874	Carter	M	Domestic Longhair	Blue	6.01	8/26/08	8/26/14	8/29/14	3	3	Owner	Unwanted	N	Caging	N					0
2014	A22253397	Codybear	M	Domestic Shorthair	Grey/Tabby	7.1	3/17/07	3/17/14	4/19/14	33	33	Owner	Too many	N	Caging	N					0
2014	A22294070	Canneloni	F	Domestic Longhair	Grey/Tabby	3.08	3/22/11	3/22/14	4/19/14	19	19	Stray	N/A	N	Caging	N					0
2014	A23704465	Chipotle	F	Domestic Longhair	Brown/White tabby	3.02	8/28/11	8/28/14	2009-03-14	5	5	Stray	N/A	N	Caging	N					0
2014	A21906507	Cronus (Rooney)	M	Domestic Shorthair	Black	1.14	1/22/13	1/22/14	3/14/14	29	28	Seized	N/A	N	Caging	N					0
2014	A22700783	Diddy	M	Domestic Shorthair	Black/white	6.9	7/16/07	5/14/14	2006-09-14	19	13	Owner	Child problem	N	Caging	N					0
2014	A23286004	Elizabeth Taylor	F	Turkish/Van Mix	White	1.04	2007-10-13	2007-10-14	7/23/14	8	8	Stray	N/A	N	Caging	N					0
2014	A21858492	Laverne	F	Domestic Shorthair	White/Taupe	1.1	1/15/13	1/15/14	2/19/14	24	24	Owner	Too many	N	Caging	N					0
2014	A22367506	Lemongrass	F	Domestic Shorthair	Brown/Tabby	3.08	2004-02-11	2004-02-14	2005-02-14	30	30	Owner	Too many	N	Caging	N					0
2014	A21925653	Lover Boy	M	Domestic Shorthair	Brown/Tabby	5.07	1/25/09	1/25/14	2/20/14	8	8	Stray	N/A	N	Caging	N					0
2014	A22843889	Luigi	M	Domestic Shorthair	Orange/White/Tabby	2.02	2006-02-12	5/29/14	2006-09-14	3	3	Transfer	N/A	N	Caging	N					0
2014	A23663417	Roy	M	Domestic Shorthair	Black/White/Tuxedo	6.08	8/28/08	8/23/14	9/24/14	19	19	Stray	N/A	N	Caging	N					0
2014	A23866975	Smiley	F	Domestic Shorthair	Blue/Orange/Tortoiseshell	7.06	9/19/07	9/18/14	2010-10-14	21	20	Owner	Cost	N	Caging	N					0
2014	A23612980	Summer	F	Domestic Shorthair	Orange/Black/Tortoiseshell	2.02	8/18/12	8/18/14	8/26/14	7	8	Owner	Owner Problem	N	Caging	N					0
2014	A22302843	Bright Eyes	F	Domestic Shorthair	Brown/Tabby	6.05	3/24/08	3/24/14	2004-09-14	16	16	Owner	Sign over	N	Caging	N					0
2014	A23710756	Midnight	M	Domestic Shorthair	Black	6.29	8/29/08	8/29/14	12/13/14	109	109	Owner	Owner Died	N	Caging	N					0
2014	A22614577	Bambi	F	Domestic Shorthair	White	2.08	2005-03-12	2005-03-14	2006-02-14	26	25	Stray	N/A	N	Caging	N					0
2014	A21868137	Brewster	M	Domestic Shorthair	Black/White/Tuxedo	1.86	7/18/12	1/16/14	5/27/14	48	28	Stray	N/A	N	Caging	N					0
2014	A23054870	Caesar	M	Domestic Shorthair	Orange/Tabby	3.12	6/23/11	6/23/14	2008-04-14	23	17	Stray	N/A	N	Caging	N					0
2014	A23462517	Chiquita	F	Domestic Shorthair	Black/White	6.06	7/31/08	7/31/14	8/22/14	10	8	Stray	N/A	N	Caging	N					0
2014	A23277858	Coconut	F	Siamese/Mix	Lilac/Point	3.02	2007-09-11	2007-09-14	7/15/14	4	5	Owner	Owner Problem	N	Caging	N					0
2014	A23689956	Cricket	F	Domestic Longhair	Brown/White/Tabby	1.02	8/27/13	8/27/14	2009-03-14	6	5	Stray	N/A	N	Caging	N					0
2014	A22812597	Ducky	M	Domestic Shorthair	Black	9.13	5/27/05	5/27/14	2007-10-14	34	41	Owner	Unwanted	N	Caging	N					0
2014	A22188080	Ella	F	Domestic Shorthair	Grey	7.03	2003-07-07	2003-07-14	3/17/14	6	6	Stray	N/A	N	Caging	N					0
2014	A23013461	Fajita	F	Domestic Shorthair	Grey/Orange/Tortoiseshell	9.07	6/18/05	6/18/14	2007-10-14	13	13 (including Gilbert Room?)	Stray	N/A	N	Caging	N					0
2014	A22476898	Felix	M	Domestic Shorthair	Orange/Tabby	2.17	4/17/12	4/17/14	6/18/14	26	22	Owner	Injured	N	Caging	N					0
2014	A21898592	Flicker	M	Domestic Shorhtair	Black/Whtie	1.55	7/23/12	1/21/14	2002-10-14	14	10	Stray	N/A	N	Caging	N					0
2014	A22053124	Gingerbread Man	M	Domestic Shorthair	Orange/Tabby	1.01	2/15/13	2/15/14	2/17/14	2	2	Stray	N/A	N	Caging	N					0
2014	A23898653	Gumbo	M	Domestic Longhair	White/Black	1.02	9/22/13	9/22/14	9/30/14	6	3	Stray	N/A	N	Caging	N					0
2014	A22141774	Herc	M	Domestic Shorthair	Brown/Tabby	2.05	2/28/12	2/28/14	3/17/14	17	17	Stray	N/A	N	Caging	N					0
2014	A21981552	Hess	M	Domestic Shorthair	Brown/Tabby	2.53	2008-05-11	2002-03-14	2/13/14	7	5	Stray	N/A	N	Caging	N					0
2014	A23302373	Honey	F	Domestic Shorthair	Black/White	1.04	2007-12-13	2007-12-14	7/26/14	12	14	Owner	Owner Problem	N	Caging	N					0
2014	A23955238	Hot Pepper	M	Domestic Shorthair	Black	3.39	10/17/11	9/29/14	2003-07-15	129	130	Stray	N/A	Y	Caging	N					0
2014	A22447366	Icarus	M	Domestic Shorthair	Brown/Tabby	12.04	2004-12-02	2004-12-14	4/25/14	13	9	Owner	At risk	N	Caging	N					0
2014	A23643709	Izzy	F	Domestic Shorthair	Black	2.34	8/21/12	8/21/14	12/23/14	13	12	Stray	N/A	N	Caging	N					0
2014	A23173023	Jasmine	F	Domestic Shorthair	Black/White	2.15	2007-07-12	2007-07-14	8/30/14	52	51	Owner	Owner ill	N	Caging	N					0
2014	A24298216	Jujubee	F	Domestic Shorthair	Black/White	2.16	2011-11-12	2011-11-14	2001-08-15	44	18	Stray	N/A	N	Caging	N					0
2014	A24627976	Kate	F	Domestic Shorthair	Black/White	4.02	12/22/10	12/22/14	12/30/14	8	3	Owner	Owner ill	N	Caging	N					0
2014	A21846652	Kitty Lee	F	Domestic Shorhtair	Orange/White/Tabby	7.24	1/13/07	1/13/14	2004-10-14	43	38	Owner	Cost	Y	Caging	N					0
2014	A23164038	Lady Jane	F	Domestic Longhair	Grey/Orange/Dilute	5.03	2007-08-09	2007-05-14	7/19/14	10	11	Stray	N/A	N	Caging	N					0
2014	A22396366	Lemon Drop	F	Domestic Shorthair	Black/Orange/Tortoiseshell	1.03	2004-05-13	2004-05-14	4/16/14	5	4	Stray	N/A	N	Caging	N					0
2014	A23399246	Captain Hook	M	Domestic Shorthair	Orange/Tabby	3.04	7/23/11	7/23/14	2008-06-14	5	4	Stray	N/A	N	Caging	N					0
2014	A22259727	Linguine	M	Domestic Shorthair	Whtie/Black/Tabby	3.01	3/18/11	3/18/14	3/19/14	1	1	Stray	N/A	N	Caging	N					0
2014	A22302851	Little Moe	M	Domestic Shorthair	Black	6.25	3/24/08	3/24/14	6/24/14	90	89	Owner	Sign over	N	Caging	N					0
2014	A22701874	Liz Taylor	F	Domestic Shorthair	Black	1.05	5/14/13	5/14/14	2006-03-14	19	9	Stray	N/A	N	Caging	N					0
2014	A23657186	Lizzy	F	Domestic Longhair	Brown/White/Tabby	1.02	8/23/13	8/23/14	8/29/14	1	2	Stray	N/A	N	Caging	N					0
2014	A23278749	Lucille	F	Domestic Shorthair	Brown/White/Tabby	2.15	2007-10-12	2007-10-14	2009-03-14	55	55	Stray	N/A	N	Caging	N					0
2014	A22907313	Lucy	F	Domestic Shorthair	White	12.03	2006-06-02	2006-06-14	6/14/14	8	5	Owner	Move	N	Caging	N					0
2014	A23808552	Lucy	F	Domestic Longhair	Brown/White/Tabby	3.04	9/15/11	2009-11-14	9/27/14	10	4	Stray	N/A	N	Caging	N					0
2014	A21778812	Mac	F	Domestic Shorthair	Black	2.12	2001-02-12	2001-02-14	2/15/14	37	27	Stray	N/A	N	Caging	N					0
2014	A22229986	Maggie	F	Domestic Longhair	Brown/Tabby	1.52	2009-12-12	3/13/14	3/22/14	8	7	Stray	N/A	N	Caging	N					0
2014	A24093849	Maggie	F	Domestic Shorthair	Blue/White	2.08	10/15/12	10/15/14	11/14/14	20	11	Stray	N/A	N	Caging	N					0
2014	A22626586	Maximillion	M	Domestic Longhair	White	10.02	2005-05-04	2005-05-14	2005-10-14	5	4	Owner	Land lord	N	Caging	N					0
2014	A24627979	Megan	F	Domestic Shorthair	Black/White	2.19	12/22/12	12/22/14	2/28/15	40	36	Owner	Owner ill	N	Caging	N					0
2014	A24271647	Melissa	F	Domestic Longhair	Black/Orange/Tortoiseshell	10.1	2011-07-04	2011-08-14	12/13/14	14	6	Owner	Cruelty	N	Caging	N					0
2014	A22523259	Midget	F	Domestic Shorthair	Orange/White/Calico	2.01	4/23/12	4/23/14	4/26/14	2	1	Owner	too many	N	Caging	N					0
2014	A24053705	Miss Lucy	F	Domestic Shorthair	Blue	3.01	2010-10-11	2010-10-14	10/14/14	3	1	Owner	No home	N	Caging	N					0
2014	A23983345	Mitzy	F	Domestic Shorthair	Brown/Tabby	2.18	2010-01-12	2010-01-14	2012-04-14	9	9	Stray	N/A	N	Caging	N					0
2014	A22416388	Molly	F	Domestic Shorthair	Black/White	6.05	2004-08-08	2004-08-14	4/26/14	3	3	Stray	N/A	N	Caging	N					0
2014	A22043724	Morocco	M	Domestic Shorthair	Orange/Tabby	4.02	2/13/10	2/13/14	2/21/14	2	1	Stray	N/A	N	Caging	N					0
2014	A21777430	Norman	M	Domestic Shorthair	Black	1.11	2001-02-13	2001-02-14	2002-10-14	24	21	Stray	N/A	N	Caging	N					0
2014	A24608679	Patches	M	Domestic Shorthair	Black/White	11.17	12/18/03	12/18/14	2/15/15	6	22	Owner	Allergic	N	Caging	N					0
2014	A24132160	Penney	F	Snowshoe Mix	White/Grey	2.09	10/20/12	10/20/14	11/22/14	18	11	Stray	N/A	N	Caging	N					0
2014	A24650104	Penny	F	Domestic Shorthair	Brown/Tabby	6.57	6/28/08	12/27/14	1/22/15	25	23	Owner	Owner ill	N	Caging	N					0
2014	A22321017	Peroigi	F	Domestic Shorthair	Brown/Orange/Torbie	2.01	3/26/12	3/26/14	3/29/14	3	3	Owner	Owner problem	N	Caging	N					0
2014	A24347870	Pilgrim	M	Domestic Shorthair	Black/White	1.52	5/20/13	11/18/14	11/25/14	7	1	Stray	N/A	N	Caging	N					0
2014	A22778689	Poncho	M	Domestic Shorthair	Grey/Tabby	1.04	5/21/13	5/21/14	2006-05-14	9	2	Owner	Cost	N	Caging	N					0
2014	A21831274	Pony Boy	M	Domestic Shorthair/Siamese Mix	Lynx/Point	1.01	2001-10-13	2001-10-14	1/13/14	1	0	Stray	N/A	N	Caging	N					0
2014	A23769961	Poseidon	M	Domestic Shorthair	Orange/Tabby	10.04	2009-06-04	2009-06-14	9/20/14	5	2	Stray	N/A	N	Caging	N					0
2014	A22483597	Pussywillow	F	Domestic Shorthair	Grey/Tabby	1.01	4/17/13	4/17/14	4/22/14	1	1	Stray	N/A	N	Caging	N					0
2014	A22257435	Ravioli	M	Domestic Shorthair	Black/Tabby	1.07	3/17/13	3/17/14	2004-11-14	17	17	Stray	N/A	N	Caging	N					0
2014	A24478610	Rhett	M	Domestic Shorthair	Black/White	3.05	2012-08-11	2012-08-14	12/27/14	16	13	Stray	N/A	N	Caging	N					0
2014	A24478602	Ritz	F	Domestic Shorthair	Black/Orange/Calico	3.05	2012-08-11	2012-08-14	12/27/14	16	13	Stray	N/A	N	Caging	N					0
2014	A23431012	Roger	M	Domestic Shorthair	Brown/Tabby	1.57	1/26/13	7/28/14	8/22/14	15	8	Owner	Too many	N	Caging	N					0
2014	A22656101	Roland	M	Domestic Shorthair	Black/White	13.19	2005-08-01	2005-08-14	7/15/14	50	56	Stray	N/A	N	Caging	N					0
2014	A24024471	Romeo	M	Domestic Longhair	Grey/Black	11.26	2010-07-03	2010-07-14	2001-06-15	1	1	Stray	N/A	N	Caging	N					0
2014	A22013395	Sadie	F	Domestic Shorthair Mix	Blue	4	2002-08-10	2002-08-14	2002-08-14	1	1	Owner	Allergic	N	Caging	N					0
2014	A22907317	Sam	M	Domestic Longhair	Grey/White/Tabby	12.03	2006-06-02	2006-06-14	6/14/14	8	5	Owner	Move	N	Caging	N					0
2014	A22381510	Santora	M	Domestic Shorthair	Blue	7.04	2004-03-07	2004-03-14	4/16/14	13	13	Owner	Owner ill	N	Caging	N					0
2014	A23447340	Sara Lee	F	Siamese	Seal/Point	2.27	7/29/12	7/29/14	2011-04-14	6	3	Stray	N/A	N	Caging	N					0
2014	A23622526	Sashimi	F	Siamese	Seal/Point	1.02	8/19/13	8/19/14	8/27/14	1	1	Stray	N/A	N	Caging	N					0
2014	A22290070	Sassy	F	Domestic Longhair Mix	White/Brown/Calico	4.01	3/21/10	3/21/14	3/24/14	3	1	Owner	Child Problem	N	Caging	N					0
2014	A23360827	Savannah	F	Domestic Longhair	Brown/Tabby	2.35	7/19/12	7/19/14	11/22/14	97	83	Stray	N/A	Y	Caging	N					0
2014	A21834871	Schuster	M	Domestic Medium Hair	Black/White	3.03	2001-11-11	2001-11-14	1/20/14	6	1	Stray	N/A	N	Caging	N					0
2014	A22235664	Shannon	F	Domestic Shorthair	White/Orange/Calico	3.02	3/14/11	3/13/14	3/19/14	5	1	Stray	N/A	N	Caging	N					0
2014	A24221131	Sheba	F	Domestic Shorthair	Black	8.52	2005-02-06	10/31/14	2011-06-14	6	3	Owner	Owner problem	N	Caging	N					0
2014	A24454350	Sheldon	M	Domestic Shorthair	Grey/Tabby	3.02	12/15/11	2012-04-14	12/22/14	7	1	Stray	N/A	N	Caging	N					0
2014	A21959161	Sienna	F	Domestic Longhair	Black	1.56	2008-01-12	1/30/14	2/21/14	13	9	Owner	Unwanted	N	Caging	N					0
2014	A21834868	Simon	M	Domestic Medium Hair		2.03	2001-11-12	2001-11-14	1/20/14	6	1	Stray	N/A	N	Caging	N					0
2014	A22641556	Simona	F	Domestic Shorthair	Lynx/Point	4.01	2005-07-10	2005-07-14	2005-09-14	2	2	Owner	No time	N	Caging	N					0
2014	A24050290	Sky	F	Domestic Longhair	Blue	3.07	2010-09-11	2010-09-14	2011-01-14	11	6	Stray	N/A	N	Caging	N					0
2014	A21831468	Slicker	M	Domestic Longhair	Black/White	1.09	2001-10-13	2001-10-14	2002-11-14	23	16	Owner	Too many	N	Caging	N					0
2014	A22546704	Sly	M	Domestic Shorthair	Black/White	2.05	4/26/12	4/26/14	5/15/14	6	3	Stray	N/A	N	Caging	N					0
2014	A21859795	Smokey	F	Domestic Shorthair	Blue	1.07	1/15/13	1/15/14	2002-08-14	15	12	Stray	N/A	N	Caging	N					0
2014	A22556184	Smokey	M	Domestic Shorthair	Blue/White	5.02	4/28/09	4/28/14	2005-03-14	5	5	Owner	No home	N	Caging	N					0
2014	A24670296	Smooch	F	Domestic Shorthair	Black/Orange/Tortoiseshell	3.02	2001-12-12	12/31/14	1/17/15	5	5	Seized	Cruelty	N	Caging	N					0
2014	A21986945	Sochi	F	Domestic Shorthair	Black/White	1.51	2008-06-12	2002-04-14	2002-08-14	1	1	Stray	N/A	N	Caging	N					0
2014	A23991026	Sophia	F	Domestic Longhair	Brown/White/Tabby	1.56	2004-03-13	2010-02-14	10/25/14	12	18	Owner	Move	N	Caging	N					0
2014	A23290646	Sugar Bear	M	Domestic Shorthair	White/Orange/Tabby	2.02	2007-11-12	2007-11-14	7/17/14	3	2	Owner	Too many	N	Caging	N					0
2014	A23619500	Sweet Potato	F	Domestic Longhair	Orange/White/Calico	2.05	8/19/12	8/19/14	2009-06-14	2	2	Stray	N/A	N	Caging	N					0
2014	A24670282	Tabitha	F	Domestic Shorthair	Brown/Tabby	5.03	2001-08-10	12/31/14	1/17/15	9	9	Seized	Cruelty	N	Caging	N					0
2014	A22194648	Tallulah	F	Domestic Shorthair	Black	3.01	2003-08-11	2003-08-14	2003-11-14	3	1	Owner	Owner ill	N	Caging	N					0
2014	A22832674	Teddy	M	Domestic Longhair	Brown/Tabby	1.08	5/28/13	5/28/14	6/25/14	13	13	Stray	N/A	N	Caging	N					0
2014	A23137259	Teddy	M	Domestic Shorthair	Blue	4.09	2007-01-10	2007-01-14	2008-01-14	10	7	Owner	Sick/ill	N	Caging	N					0
2014	A22030077	That Girl	F	Domestic Shorthair	Grey/white/tabby	2.21	2002-11-12	2002-11-14	4/26/14	63	63	Owner	Land lord	N	Caging	N					0
2014	A22690921	Thor	M	Domestic Shorthair	Black/White	6.07	5/13/08	5/13/14	2006-06-14	10	9	Stray	N/A	N	Caging	N					0
2014	A21954263	Tidas	M	Domestic Longhair	Blue	14.04	1/30/00	1/30/14	2002-08-14	9	5	Owner	Cost	N	Caging	N					0
2014	A22241175	Tiger	M	Domestic Shorthair	Brown/White/Tabby	3.02	3/14/11	3/14/14	3/19/14	5	2	Owner	Owner died	N	Caging	N					0
2014	A23647813	Tootsie	F	Domestic Shorthair	Orange/Black/Tortoiseshell	3.02	8/22/11	8/22/14	8/28/14	1	2	Stray	N/A	N	Caging	N					0
2014	A21785388	Tucker	M	Domestic Shorthair Mix	Black/White	1.08	2001-03-13	2001-03-14	1/31/14	4	3	Owner	Sign over	N	Caging	N					0
2014	A23794499	Tylone	M	Domestic Shorthair	Orange/Tabby	1.15	2009-09-13	2009-09-14	2011-03-14	52	49	Owner	No home	N	Caging	N					0
2014	A22650778	Willow	F	Domestic Shorthair	Brown/Tabby	1.26	2002-06-13	2005-08-14	2005-12-14	4	1	Owner	No time	N	Caging	N					0
2014	A22921051	Willow	F	Siamese	Seal/Point	2.21	2006-07-12	2006-07-14	8/21/14	1	1	Owner	Owner problem	N	Caging	N					0
2014	A22298933	Winchesteri	M	Domestic Longhair	Brown/White/Tabby	1.01	3/23/13	3/23/14	3/27/14	1	1	Stray	N/A	N	Caging	N					0
2014	A23888571	Yang	M	Siamese Mix	Seal/Point	3.03	9/20/11	9/20/14	2010-01-14	8	2	Stray	N/A	N	Caging	N					0
2014	A22270819	Yogi Bear	M	Domestic Shorthair	Black	1.54	9/18/12	3/19/14	2004-04-14	14	14	Stray	N/A	N	Caging	N					0
2014	A23140250	Zelda	F	Domestic Shorthair	Black/White	2.01	2007-07-12	2007-02-14	2007-09-14	1	2	Stray	N/A	N	Caging	N					0
2014	A22422446	Mimosa	F	Domestic Shorthair	Orange/Tabby	3.02	2006-11-11	2004-09-14	6/17/14	6	4	Stray	N/A	N	Caging	N					0
2014	A22084552	Biden	M	Domestic Shorthair	Brown/white tabby	5.06	2/20/09	2/20/14	3/14/14	22	22	Owner surrender	Too many	N	Colony	N					0
2014	A22367518	Buckwheat	M	Domestic Shorthair	Black	9.04	2004-02-05	2004-02-14	4/15/14	13	13	Owner	Too many	N	Colony	N					0
2014	A24331769	Buttons	F	Domestic Shorthair	Black/White	3.02	11/18/11	11/15/14	11/26/14	8	5	Stray	N/A	N	Colony	N					0
2014	A21784221	Canasta	F	Domestic Shorthair	Brown/White tabby	1.03	2001-03-13	2001-03-14	1/13/14	8	3	Stray	N/A	N	Colony	N					0
2014	A22165284	Clover	F	Domestic Shorthair	Black	5.04	2003-05-09	2003-04-14	3/17/14	11	11	Stray	N/A	N	Colony	N					0
2014	A23334761	Dot	M	Domestic Shorthair	Black/pink	3.62	2012-09-10	7/16/14	7/24/14	8	8	Owner	Move	N	Colony	N					0
2014	A22357873	Jack	M	Domestic Shorthair	Brown/Tabby	5.07	2004-01-09	2004-01-14	4/26/14	25	25	Owner	Too many	N	Colony	N					0
2014	A23611334	Kay	F	Domestic Shorthair	White/Black	1.02	8/18/13	8/18/14	8/25/14	7	7	Owner	Owner ill	N	Colony	N					0
2014	A21801219	Lloyd	M	Domestic Shorthair	Brown/White Tabby	3.02	1/15/11	1/15/14	1/23/14	8	1	Stray	N/A	N	Colony	N					0
2014	A22285099	Mama Mia	F	Domestic Shorthair	White/Orange/Calico	6.02	3/21/08	3/21/14	3/29/14	8	8	Owner	Too many	N	Colony	N					0
2014	A23292567	Pinky	F	Domestic Shorthair	Blue/white	4.62	2012-04-09	2007-11-14	7/18/14	7	7	Owner	Move	N	Colony	N					0
2014	A21826242	Ralphie	M	Domestic Shorthair	Black	1.08	2001-10-13	2001-09-14	2002-08-14	29	29	Owner	Too many	N	Colony	N					0
2014	A22102239	Razor	M	Domestic Shorthair	Brown/Tabby	6.52	8/24/07	2/22/14	2003-01-14	7	7	Owner	Owner ill	N	Colony	N					0
2014	A23346941	Ren	M	Domestic Shorthair	Black	4.19	7/21/10	7/17/14	9/27/14	46	46	Owner	Land Lord	N	Colony	N					0
2014	A21845849	Resistance	M	Domestic Shorthair	Black/White	1.05	1/13/13	1/13/14	2002-01-14	19	19	Owner	Sign over	N	Colony	N					0
2014	A23057080	Serafina	F	Siberian Mix	Blue/Cream/Tortoiseshell	5.05	6/23/09	6/23/14	2007-09-14	2	2	Owner	Owner ill	N	Colony	N					0
2014	A21858437	Shakira	F	Domestic Shorthair	Blue	1.08	1/15/13	1/15/14	2/15/14	31	31	Owner	Too many	N	Colony	N					0
2014	A23063414	Succotash	M	Turkish/Angora Mix	Black	3.04	6/25/11	6/23/14	2007-08-14	1	1	Owner	Owner ill	N	Colony	N					0
2014	A23598785	Sunshine	F	Domestic Shorthair	Black/Orange/Torbie	6.03	8/15/08	8/15/14	8/26/14	7	7	Owner	No time	N	Colony	N					0
2014	A22294063	Tortellini	M	Domestic Shorthair	Brown/Tabby	1.02	3/22/13	3/22/14	3/29/14	5	5	Stray	N/A	N	Colony	N					0
2014	A22383081	Tweety	F	Domestic Shorthair	Black	4.38	2004-04-10	2004-03-14	8/20/14	91	20	Owner	Too many	N	Colony	N					0
2014	A22071225	Winnie	F	Domestic Shorthair	Black	4.11	2/18/10	2/18/14	3/28/14	30	30	Seized	Cruelty	N	Colony	N					0
2014	A22246074	Zeke	F	Domestic Shorthair	Blue/Tan/Tortoiseshell	1.05	3/31/13	3/15/14	4/19/14	20	20	Stray	N/A	N	Colony	N					0
2014	A21858482	Carmen	M	Domestic Longhair	Brown/White/Tabby	1.06	1/15/13	1/15/14	2002-05-14	20	21	Owner	Too many	N	Colony	N					0
2014	A23710770	Spot	M	Domestic Shorthair	White/Black	6.19	8/29/08	8/29/14	2011-06-14	68	69	Owner	Owner Died	N	Colony	N					0
2014	A23130781	Twinkie	F	Domestic Shorthair	Brown/White tabby	3.04	2007-01-11	2007-01-14	7/14/14	11	13	Owner	Too many	N	Colony	N					0
2014	A21947588	Curry	M	Domestic Shrothair	Black/Whtie	0.93	2003-01-13	1/29/14	2002-05-14	5	6	Owner	Too many	N	Colony	N					0
2014	A22357878	Little One	F	Domestic Shorthair	Grey/Tabby	5.08	2004-01-09	2004-01-14	2005-01-14	30	30	Owner	Too many	N	Colony	N					0
2014	A23022481	Panther	F	Domestic Shorthair	Black	3.06	6/19/11	6/19/14	2007-10-14	20	21	Owner	Too many	N	Colony	N					0
2014	A23755478	Trevor	M	Domestic Longhair	Blue/White	3.02	2009-04-11	2009-04-14	2009-10-14	6	2	Owner	Too many	N	Colony	N					0
2014	A22084525	Angel	M	Siamese	Seal/Point	5.01	2/20/09	2/20/14	2/24/14	1	4	Owner	Too many	N	Colony	N					0
2014	A22452903	Babe Ruth	F	Domestic Shorthair	Black	3.04	4/14/11	4/14/14	4/26/14	12	12	Owner	Too many	N	Colony	N					0
2014	A22848350	Benjamin	M	Domestic Longhair	Tan/White/Tabby	6.02	5/30/08	5/30/14	2006-04-14	5	5	Owner	Owner Died	N	Colony	N					0
2014	A24276143	Bessy	F	Domestic Shorthair	Black	2.01	2011-10-12	2011-08-14	11/13/14	0	3	Owner	Cruelty	N	Colony	N					0
2014	A22660982	Bitsy	F	Domestic Shorthair	Black/Orange/Torbie	6.03	2005-09-08	2005-09-14	5/19/14	10	10	Owner	Too many	N	Colony	N					0
2014	A22502828	Bonn	M	Domestic Shorthair	Tan/Tabby	2.01	4/21/12	4/21/14	4/26/14	5	5	Owner	Too many	N	Colony	N					0
2014	A22253402	Bowtie	M	Domestic Shorthair	Black/White	2.02	3/17/12	3/17/14	3/24/14	7	7	Owner	Too many	N	Colony	N					0
2014	A23794492	Bruzer	M	Domestic Shorthair	Orange/Tabby	1.02	2009-09-13	2009-09-14	9/15/14	6	5	Owner	No Home	N	Colony	N					0
2014	A23087831	Cabbage	F	Domestic Longhair	Blue/Tan/Calico	10.15	6/26/04	6/26/14	8/16/14	51	50	Owner	Move	N	Colony	N					0
2014	A22502848	Capone	M	Domestic Longhair	Tan/tabby	2.01	4/21/12	4/21/14	4/24/14	2	3	Owner	Too many	N	Colony	N					0
2014	A24626108	Carlos	M	Domestic Shorthair	ORange/White/Tabby	6.02	12/22/08	12/22/14	12/30/14	4	8	Owner	Owenr died	N	Colony	N					0
2014	A21911717	Ceres	F	Domestic Shorthair	Brown/Tabby	1.54	7/25/12	1/23/14	2002-08-14	11	16	Seized	Cruelty	N	Colony	N					0
2014	A22084512	Charlie Chaplin (Cc)	F	Domestic Shorthair	White/Black	5.01	2/20/09	2/20/14	2/21/14	1	1	Owner	Too many	N	Colony	N					0
2014	A22421041	Cheerio	F	British Shorthair Mix	Black/White	5.01	2004-09-09	2004-09-14	2004-12-14	3	3	Stray	N/A	N	Colony	N					0
2014	A23641958	Dusty	F	Domestic Longhair	Black	6.01	8/21/08	8/21/14	8/22/14	1	1	Owner	Owner died	N	Colony	N					0
2014	A22236670	Dynamite	M	Domestic Shorthair	Black	1.51	9/13/12	3/14/14	3/17/14	1	3	Owner	Too many	N	Colony	N					0
2014	A22502861	Elliot	M	Domestic Shorthair	Blue/White	2.01	4/21/12	4/21/14	4/25/14	4	4	Owner	Too many	N	Colony	N					0
2014	A22030070	Felix	M	Domestic Shorthair	Black/White/Tabby	1.07	2002-11-13	2002-11-14	2003-08-14	25	25	Owner	Land lord	N	Colony	N					0
2014	A22594510	Felix	M	Domestic Shorthair	Black	7.01	2005-01-07	2005-01-14	2005-01-14	1	1	Owner	Owner ill	N	Colony	N					0
2014	A24277504	Gavin	M	Domestic Shorthair	Brown/Tabby	7.06	2011-12-07	2011-08-14	2012-01-14	18	20	Owner	Cruelty	N	Colony	N					0
2014	A22742780	Geisha	F	Domestic Shorthair	Black/Orange/Calico	3.01	5/22/11	5/19/14	5/23/14	3	4	Owner	Too many	N	Colony	N					0
2014	A21890713	Gretchen	F	Domestic Shorthair	Brown/White/Tabby	1.01	1/20/13	1/20/14	1/25/14	5	3	Stray	N/A	N	Colony	N					0
2014	A21890719	Gwen	F	Domestic Shorthair	Blue	1.01	1/20/13	1/20/14	1/25/14	5	3	Stray	N/A	N	Colony	N					0
2014	A22502840	Hendrix	M	Domestic Shorthair	Orange/Tabby	2.01	4/21/12	4/21/14	4/25/14	4	4	Owner	Too many	N	Colony	N					0
2014	A24330147	Icicle	F	Domestic Shorthair	White	2.04	11/15/12	11/15/14	11/29/14	12	14	Stray	N/A	N	Colony	N					0
2014	A24271666	Ireland	M	Domestic Longhair	Orange/Tabby	9.04	2011-11-05	2011-08-14	11/22/14	5	1	Owner	Cruelty	Y	Colony	N					0
2014	A24498851	Jade	F	Turkish Van Mix	White/Black/Calico	2.03	2012-11-12	2012-11-14	12/23/14	6	6	Owner	Cost	N	Colony	N					0
2014	A22071852	Jamaica	F	Domestic Longhair	Brown/Tabby	3.01	2/18/11	2/18/14	2/22/14	1	3	Stray	N/A	N	Colony	N					0
2014	A24276140	Joan Rivers	F	Domestic Shorthair	Black/Orange/Tortoiseshell	4.01	2011-10-10	2011-08-14	11/13/14	0	3	Owner	Cruelty	Y	Colony	N					0
2014	A22063487	Kerry	M	Domestic Longhair	White/Grey/Tabby	2.01	2/17/12	2/17/14	2/19/14	2	1	Owner	Too many	N	Colony	N					0
2014	A24330146	Kitkat	F	Domestic Shorthair	White	3.02	11/15/11	11/15/14	11/21/14	4	6	Stray	N/A	N	Colony	N					0
2014	A22642179	Lorraine	F	Domestic Shorthair	Tan/Tabby	1.01	2005-07-13	2005-07-14	2005-09-14	2	2	Owner	Land lord	N	Colony	N					0
2014	A21943080	Mikkou	M	Domestic Shorthair	Black/White	1.03	1/28/13	1/28/14	2002-08-14	8	7	Stray	N/A	N	Colony	N					0
2014	A21858438	Monroe	M	Domestic Shorthair	Black	1.01	1/15/13	1/15/14	1/18/14	3	3	Owner	Too many	N	Colony	N					0
2014	A24273677	Noah	M	Domestic Shorthair	Grey/Tabby	8.07	2011-10-06	2011-08-14	2012-05-14	15	10	Owner	Cruelty	N	Colony	N					0
2014	A24330142	Norma	F	Domestic Shorthair	Brown/Tabby	1.54	5/17/13	11/15/14	11/29/14	13	14	Stray	N/A	N	Colony	N					0
2014	A24330144	Norman	M	Domestic Shorthair	Brown/White/Tabby	3.02	11/15/11	11/15/14	11/21/14	4	4	Stray	N/A	N	Colony	N					0
2014	A22642221	Olive Oil	F	Domestic Shorthair	Brown/Torbie	1.01	2005-07-13	2005-07-14	2005-10-14	4	3	Owner	Land lord	N	Colony	N					0
2014	A22848278	Oreo	M	Domestic Shorthair	Black/White	3.02	5/30/11	5/30/14	2006-05-14	6	6	Owner	Owner died	N	Colony	N					0
2014	A21852455	Panther	F	Domestic Shorthair	Black/Orange/Tortoiseshell	1.01	1/14/13	1/14/14	1/18/14	4	4	Owner	Too many	N	Colony	N					0
2014	A23087788	Patch	F	Domestic Shorthair	Black/Orange/Calico	10.15	6/26/04	6/26/14	8/16/14	51	50	Owner	Move	N	Colony	N					0
2014	A23641950	Pepper	F	Domestic Shorthair	Brown/White/Tabby	6.21	8/21/08	8/21/14	2011-06-14	73	75	Owner	Owner died	N	Colony	N					0
2014	A21912403	Petula	F	Domestic Shorthair	Brown/Black/Tortoiseshell	5.02	1/23/09	1/23/14	1/31/14	8	2	Owner	No time	N	Colony	N					0
2014	A22030091	Pixie	F	Domestic Shorthair	Grey/White/Calico	4.08	2002-11-10	2002-11-14	3/13/14	30	30	Owner	Land lord	N	Colony	N					0
2014	A21906516	Pomona	F	Domestic Shorthair	Blue	1.05	1/22/13	1/22/14	2002-08-14	11	15	Seized	Seized	N	Colony	N					0
2014	A24332297	Pony Boy	M	Domestic Shorthair	White/Brown/Tabby	10.05	11/15/04	11/17/14	2012-01-14	14	12	Owner	Owner ill	N	Colony	N					0
2014	A23022486	Possum	F	Domestic Shorthair	Black/White	4.06	6/19/10	6/19/14	2007-09-14	19	20	Owner	Too many	N	Colony	N					0
2014	A22101012	Ralph	M	Domestic Shorthair	Orange/Tabby	5.02	2/22/09	2/22/14	2/27/14	5	5	Owner	Cost	N	Colony	N					0
2014	A24330148	Rhianna	F	Domestic Shorthair	Black	5.01	11/17/09	11/15/14	11/19/14	2	4	Stray	N/A	N	Colony	N					0
2014	A22502854	Sabastian	M	Domestic Shorthair	Grey	2.01	4/21/12	4/21/14	4/26/14	5	5	Owner	Too many	N	Colony	N					0
2014	A24670285	Simon	M	Domestic Shorthair	Brown/white/Tabby	7.01	2001-05-08	12/31/14	2001-08-15	3	3	Seized	Cruelty	N	Colony	N					0
2014	A24330143	Sophia	F	Domestic Longhair	Brown/White/Tabby	4.01	11/15/10	11/15/14	11/19/14	2	4	Stray	N/A	N	Colony	N					0
2014	A24670354	Stanley	M	Domestic Shorthair	Black/White	7.01	2001-05-08	12/31/14	2001-06-15	1	1	Seized	Cruelty	N	Colony	N					0
2014	A22030106	Suzie	F	Domestic Shorthair	Grey/White/Torbie	1.08	2002-11-13	2002-11-14	3/13/14	30	30	Owner	Land lord	N	Colony	N					0
2014	A23612459	Suzie	F	Domestic Shorthair	Orange/Black/Calico	1.01	8/18/13	8/18/14	8/20/14	2	1	Owner	Unwanted	Y	Colony	N					0
2014	A21859825	Sweet Pea	F	Domestic Shorthair	Black/Orange/Tortoiseshell	1.01	1/15/13	1/15/14	1/18/14	3	1	Stray	N/A	N	Colony	N					0
2014	A21928473	Syd	M	Domestic Shorthair	Orange/Tabby	1.02	1/25/13	1/25/14	2002-01-14	5	3	Stray	N/A	N	Colony	N					0
2014	A22075254	Tiponit	F	Domestic Shorthair	Black	1.01	2/19/13	2/19/14	2/22/14	1	3	Owner	Too many	N	Colony	N					0
2014	A24332294	Toby	M	Domestic Shorthair	Blue/White	9.1	11/15/05	2012-11-14	12/19/14	0	0	Owner	Owner ill	N	Colony	N					0
2014	A24446665	Tomasina	F	Domestic Shorthair	Blue	1.03	2012-03-13	2012-03-14	12/13/14	10	10	Owner	Too many	N	Colony	N					0
2014	A21852448	Winter	M	Domestic Shorthair	Tan/Tabby	1.01	1/14/13	1/14/14	1/18/14	4	4	Owner	Too many	N	Colony	N					0
2014	A24276147	Zoar	M	Domestic Shorthair	Black	1.51	2005-12-13	2011-08-14	11/13/14	0	2	Owner	Cruelty	N	Colony	N					0
2014	A24626068	Carter	M	Domestic Shorthair	Black/White	8.07	12/22/06	12/22/14	1/15/15	24	23	Owner	Owner died	N	Colony	N					0
2014	A22384243	Pepe	M	Domestic Shorthair	Black/White	4.05	2004-04-10	2004-04-14	4/23/14	1	3	Stray	N/A	Y	Caging	N					0
2014	A24193233	Ghoul	M	Domestic Shorthair	Black	1.04	10/28/13	10/28/14	2011-10-14	12	12	Stray	N/A	N	Colony	N					0
2014	A23292586	Grayson (Gracie Lou)	F	Domestic Shorthair	Blue	4.71	2012-04-09	2007-11-14	8/19/14	39	39	Owner	Move	N	Colony	N					0
2014	A21826234	Gypsy	F	Domestic Shorthair	Black	1.1	2001-10-13	2001-09-14	2/15/14	36	36	Owner	Too many	N	Colony	N					0
2014	A23571147	Hubble (Weema)	F	Domestic Shorthair	Blue	7.04	8/13/07	8/13/14	8/25/14	8	12	Owner	N/A	N	Colony	N					0
2014	A24103866	Lantern	F	Domestic Shorthair	Brown/Tabby	3.02	10/18/11	10/16/14	10/23/14	1	7	Stray	N/A	N	Caging	N					0
2014	A21919545	Orange Peel	M	Domestic Longhair	Orange/Tabby	4.07	1/24/10	1/24/14	2/19/14	6	0	Stray	N/A	N	Caging	N					0
2014	A24626057	Trina	F	Domestic Shorthair	Orange/White/Calico	6.12	12/22/08	12/22/14	2002-02-15	11	11	Owner	Owner died	N	Caging	N					0
2014	A23865779	Ahab	M	Domestic Shorthair	Black	1.05	9/17/13	9/17/14	2010-04-14	10	7	Stray	Injured	N	Offsite	N					0
2014	A22084498	Amari	F	Domestic Shorthair	Brown Tabby	5.12	2/20/09	2/20/14	2004-03-14	42	42	Owner surrender	Too many	N	Offsite	N					0
2014	A24110298	Anya	F	Domestic Shorthair	Orange/Black Tabby	3.09	10/20/11	10/17/14	11/22/14	26	25	Owner surrender	Too many	N	Offsite	N					0
2014	A23692772	Autumn	F	Domestic Shorthair	Blue/orange/calico	3.08	8/27/11	8/27/14	9/26/14	30	28	Stray	N/A	N	Offsite	N					0
2014	A21845873	Balderdash	M	Domestic Shorthair	Black/White	1.12	1/13/13	1/13/14	2/26/14	28	30	Owner surrender	Sign over	Y	Offsite	N					0
2014	A22116915	Bandi	F	Domestic Shorthair	Black/White	1.02	2/25/13	2/25/14	2003-04-14	7	7	Stray	N/A	N	Offsite	N					0
2014	A22104810	Ben	M	Domestic Shorthair	Brown tabby	10.15	2/22/04	2/22/14	4/14/14	29	29	Stray	N/A	N	Offsite	N					0
2014	A24052604	Ben	M	Domestic Shorthair	Brown/White tabby	2.52	2004-10-12	2010-10-14	10/18/14	8	7	Stray	N/A	N	Offsite	N					0
2014	A24201916	Carrot	M	Domestic Shorthair	Orange/Tabby	3.03	10/29/11	10/29/14	2011-08-14	8	7	Stray	N/A	N	Offsite	N					0
2014	A22948111	Concord	M	Domestic Shorthair	Grey/Tabby	2.04	2006-10-12	2006-10-14	6/23/14	7	5	Stray	N/A	N	Offsite	N					0
2014	A21858461	Cowgirl	F	Domestic Shorthair	White/Grey/Tabby	1.05	1/15/13	1/15/14	2002-02-14	18	17	Transfered in	Transfer	N	Offsite	N					0
2014	A23130798	Cupcake	F	Domestic Shorthair	Blue/white	3.11	2007-01-11	2007-01-14	2008-09-14	39	39	Owner	Too many	N	Offsite	N					0
2014	A22800730	Flannel	F	Domestic Shorthair	Brown/tabby	1.1	5/24/13	5/24/14	6/30/14	24	21	Stray	N/A	N	Offsite	N					0
2014	A22101001	Fonzie	M	Domestic Longhair	Grey/White Tabby	10.1	2/22/04	2/22/14	3/29/14	35	33	Owner	Cost	N	Offsite	N					0
2014	A22072175	Freestyle	M	Domestic Shorthair	Black/white	1.07	2/18/13	2/18/14	3/14/14	21	21	Stray	N/A	N	Offsite	N					0
2014	A24427370	Frosting	F	Domestic Shorthair	Brown/White/Tabby	2.07	2012-01-12	2012-01-14	12/26/14	25	23	Stray	N/A	N	Offsite	N					0
2014	A24402716	Garland	M	Domestic Shorthair	Grey	1.11	11/25/13	11/25/14	2001-03-15	22	22	Stray	Field	N	Offsite	N					0
2014	A22084493	George	M	Domestic Shorthair	Brown/Tabby	5.05	2/20/09	2/20/14	2003-09-14	17	17	Owner	Too many	N	Offsite	N					0
2014	A23392578	Gremlin	F	Domestic Shorthair	Black	2.06	7/23/12	7/23/14	8/14/14	22	22	Owner	Too many	N	Offsite	N					0
2014	A21844373	Jenni	F	Domestic Shorthair	Black/White	1.15	1/13/13	1/13/14	2003-10-14	56	66	Owner	Sign Over	N	Offsite	N					0
2014	A23038151	Kiki	F	Domestic Shorthair	Blue	1.58	12/20/12	6/20/14	7/19/14	17	16	Owner	Cost	N	Offsite	N					0
2014	A23105849	Kuddles	F	Domestic Shorthair	Black/White	3.18	6/28/11	6/28/14	8/30/14	35	37	Owner	Too many	N	Offsite	N					0
2014	A23865948	Lucia	F	Domestic Shorthair	Orange/Tabby	1.2	9/17/13	9/17/14	11/28/14	50	43	Stray	N/A	N	Offsite	N					0
2014	A23580594	Luther	M	Domestic Shorthair	Orange/White/Tabby	2.07	8/14/12	8/14/14	2009-08-14	12	12	Owner	At Risk	N	Offsite	N					0
2014	A23612559	Meatball	M	Domestic Shorthair	Black/White	1.01	8/18/13	8/18/14	8/21/14	2	2	Owner	Owner surrender	N	Offsite	N					0
2014	A23983356	Midlothian	F	Domestic Shorthair	Black/Orange/Torbie	4.08	2010-01-10	2010-01-14	10/28/14	20	18	Stray	N/A	N	Offsite	N					0
2014	A23789931	Minnie	F	Domestic Longhair	Black/white	1.67	2003-11-13	2009-09-14	2011-09-14	51	50	Stray	N/A	Y	Offsite	N					0
2014	A24271675	Moe	M	Domestic Shorthair	Orange/White/Tabby	9.09	2011-11-05	2011-08-14	2012-12-14	31	31	Owner	Cruelty	N	Offsite	N					0
2014	A22102237	Montgomery	M	Domestic Shorthair	Brown/White Tabby	8.07	2/22/06	2/22/14	3/17/14	23	23	Owner	Owner ill	N	Offsite	N					0
2014	A23105845	Muffin	F	Domestic Shorthair	Blue	3.07	6/28/11	6/28/14	7/23/14	25	25	Owner	Too many	N	Offsite	N					0
2014	A22080070	Nordic	M	Domestic Shorthair	Black	3.02	2/19/11	2/19/14	2/26/14	5	5	Stray	N/A	N	Offsite	N					0
2014	A24411132	Norman	M	Domestic Shorthair/Mix	Brown/White/Tabby	4.04	11/26/10	11/26/14	2012-11-14	15	12	Stray	N/A	N	Offsite	N					0
2014	A23316333	Panera	F	Domestic Longhair	Black	2.23	7/18/12	7/14/14	2010-10-14	84	80	Stray	N/A	N	Offsite	N					0
2014	A21948495	Payton	F	Domestic Shorthair	Black	1.04	1/29/13	1/29/14	2/13/14	10	7	Stray	N/A	N	Offsite	N					0
2014	A24061736	Puffy	F	Domestic Shorthair	Black/White	4.14	2010-11-10	2010-11-14	11/29/14	47	49	Owner	Move	N	Foster	N					0
2014	A23346917	Sadie	F	Domestic Shorthair	Black/Orange/Tortoiseshell	2.14	7/17/12	7/17/14	2009-06-14	37	35	Owner	Land Lord	N	Offsite	N					0
2014	A22285110	Salvatore	M	Domestic Longhair	Brown/tabby	7.04	3/21/07	3/21/14	2004-01-14	11	11	Owner	Too many	N	Offsite	N					0
2014	A23063412	Samoas	F	Turkish/Angora Mix	Blue/white	3.08	6/25/11	6/23/14	7/25/14	15	18	Owner	Owner ill	N	Offsite	N					0
2014	A23107082	Sandlot	M	Turkish/Angora Mix	Seal/Cream/Point	8.05	6/30/06	6/28/14	7/15/14	8	8	Owner	Owner ill	N	Offsite	N					0
2014	A24166113	Scarecrow	M	Domestic Shorthair	Brown/White/Tabby	3.06	10/24/11	10/24/14	11/15/14	22	21	Stray	N/A	N	Offsite	N					0
2014	A23264178	Scrappy	F	Domestic Shorthair	Brown/Tabby	3.1	2007-08-11	2007-08-14	8/13/14	21	20	Owner	No home	N	Offsite	N					0
2014	A24633129	Sephora	F	Domestic Shorthair	Black/Orange/Tortoiseshell	2.14	12/23/12	12/23/14	2002-12-15	50	48	Stray	N/A	N	Offsite	N					0
2014	A22102222	Sissy	F	Domestic Shorthair	Black/white	1.44	2/22/13	2/22/14	2008-02-14	150	147	Owner	Owner ill	N	Offsite	N					0
2014	A23710789	Smokey Robinson	M	Domestic Shorthair	Grey/White/Tabby	6.29	8/29/08	8/29/14	12/13/14	74	48	Owner	Owner Died	N	Offsite	N					0
2014	A22102207	Snick	M	Domestic Shorthair	Orange/white	5.17	2/22/09	2/22/14	4/24/14	61	61	Owner	Owner ill	N	Offsite	N					0
2014	A21961741	Socks	F	Domestic Shorthair	Brown/White/Tabby	1.63	6/26/12	1/31/14	2002-10-14	10	9	Owner	Land Lord	N	Offsite	N					0
2014	A21961742	Speedy	F	Domestic Shorthair	Brown/Tabby	1.63	6/26/12	1/31/14	2002-10-14	10	9	Owner	Land Lord	N	Offsite	N					0
2014	A24273661	Squeek (B13)	F	Domestic Shorthair	Grey/White	10.21	2011-07-04	2011-08-14	1/20/15	54	54	Owner	Cruelty	N	Offsite	N					0
2014	A23444072	Starbuck	M	Domestic Longhair	Black	3.14	7/29/11	7/29/14	9/18/14	50	48	Owner	Unwanted	N	Offsite	N					0
2014	A23682246	Stretch	M	Domestic Shorthair	Black/White	6.43	8/26/08	8/26/14	1/29/15	50	53	Owner	Other Pet	N	Foster	N					0
2014	A22367513	Sugar Cane	F	Domestic Shorthair	Black	4.05	2004-02-10	2004-02-14	4/18/14	16	16	Owner	Too many	N	Offsite	N					0
2014	A21998635	Sweetie Pie	M	Domestic Shorthair	Black/White	3.16	2002-06-11	2002-06-14	2004-03-14	32	32	Stray	N/A	N	Offsite	N					0
2014	A23842691	Tammy	F	Domestic Shorthair	Brown/Orange/Torbie	2.64	2002-09-12	9/15/14	9/28/14	13	11	Stray	N/A	N	Offsite	N					0
2014	A23755494	Tess	F	Domestic Shorthair	Orange/White/Tabby	2.04	2009-04-12	2009-04-14	9/20/14	16	12	Owner	Too many	N	Offsite	N					0
2014	A23710850	Teva	F	Domestic Shorthair	Brown/Orange/Calico	6.26	8/29/08	8/29/14	2012-02-14	95	43	Owner	Owner Died	N	Offsite	N					0
2014	A23382211	Tigress	F	Domestic Shorthair	Brown/Tabby	2.06	7/22/12	7/22/14	8/13/14	20	13	Owner	Sign over	N	Offsite	N					0
2014	A23755265	Tiny	F	Domestic Shorthair	Brown Tabby	6.11	2009-04-08	2009-04-14	2010-12-14	38	34	Owner	Too many	N	Offsite	N					0
2014	A22071136	Walnut	F	Domestic Shorthair	Black/White/Tabby	2.54	2/26/12	2/18/14	2009-11-14	192	126	Seized	Cruelty	N	Offsite	N					0
2014	A22071219	Woody	M	Domestic Shorthair	brown/tabby	5.19	2/24/09	2/18/14	2005-03-14	61	60	Seized	Cruelty	N	Offsite	N					0
2014	A23022480	Antelope	F	Domestic Shorthair	Black/White	4.08	6/19/10	6/19/14	7/19/14	29	30	Owner	Too many	N	Offsite	N					0
2014	A23469874	Casablanca	F	Domestic Shorthair	Blue/Tan/Dilute	2.35	7/31/12	7/31/14	2012-07-14	121	119	Stray	N/A	N	Offsite	N					0
2014	A23612546	Chestnut	F	Domestic Shorthair	Orange/White Tabby	1.02	8/18/13	8/18/14	8/26/14	4	7	Owner	Unwanted	N	Offsite	N					0
2014	A21941335	Hera	F	Domestic Shorthair	Black	1.39	1/28/13	1/28/14	6/18/14	141	141	Seized	Cruelty	N	Offsite	N					0
2014	A23130777	Hostess	F	Domestic Shorthair	Black	3.04	2007-01-11	2007-01-14	7/15/14	11	13	Owner	Too many	N	Offsite	N					0
2014	A22061102	Kipling	M	Domestic Shorthair	Orange tabby	7.07	2/17/07	2/17/14	3/14/14	23	23	Stray	N/A	N	Offsite	N					0
2014	A22452876	Mitt	M	Domestic Shorthair	Black	3.44	4/14/11	4/14/14	9/19/14	25	37	Owner	Too many	N	Foster	N					0
2014	A23612500	Oliver	M	Domestic Shorthair	Black	1.02	8/18/13	8/18/14	8/26/14	2	8	Owner	Unwanted	N	Offsite	N					0
2014	A23107090	Sand Dollar	F	Turkish/Angora Mix	Black	3.02	2007-07-11	6/28/14	2007-12-14	5	5	Owner	Owner ill	N	Offsite	N					0
2014	A23112583	Toucan	M	Domestic Shorthair	Black/white	3.05	2007-01-11	6/29/14	7/19/14	18	20	Owner	Too many	N	Offsite	N					0
2014	A24328892	Alice	F	Domestic Longhair	Brown/Tabby	5.08	11/14/09	11/14/14	2012-12-14	13	13	Stray	N/A	N	Foster	N					0
2014	A22294434	Arie	F	Domestic Shorthair	Blue/Tan/Dilute	1.12	3/22/13	3/22/14	2005-04-14	43	43	Owner	Owner ill	N	Offsite	N					0
2014	A24397992	Bandit	M	Domestic Longhari	Brown/Tabby	5.12	11/26/09	11/25/14	2001-06-15	33	25	Owner	Owner Problem	N	Foster	N					0
2014	A21980291	Bodhi	M	Domestic Longhair	Brown/Tabby	1.56	2008-05-12	2002-03-14	2/27/14	25	23	Owner	Injured	N	Offsite	N					0
2014	A23649599	Bonnie	F	Domestic Shorthair	Black	10.07	8/22/04	8/22/14	9/15/14	24	24	Owner	Too many	N	Offsite	N					0
2014	A22126753	Boston Lager	M	Domestic Shorthair	Orange/White	1.01	2/26/13	2/26/14	2003-03-14	3	3	Stray	N/A	N	Offsite	N					0
2014	A22139443	Brave	F	Domestic Shorthair/Mix	Black/Orange/Tortoiseshell	3.16	2/27/11	2/27/14	4/26/14	7	7	Owner	Too many	N	Offsite	N					0
2014	A23923820	Captain Barbados	M	Domestic Longhair	Tan/Tabby	5.07	9/25/09	9/24/14	10/18/14	17	12	Stray	N/A	N	Offsite	N					0
2014	A21949740	Carla	F	Domestic Shorthair/Mix	Black/Orange/Tortoiseshell	1.03	1/29/13	1/29/14	2002-09-14	11	11	Stray	N/A	N	Offsite	N					0
2014	A24061920	Cheese Puff	F	Domestic Shorthair	Orange/Tabby	10.12	2011-05-04	2010-11-14	12/16/14	46	45	Stray	N/A	N	Offsite	N					0
2014	A24266064	Cider	F	Domestic Longhair	Orange/Tabby	7.16	2011-06-07	2011-06-14	2001-03-15	52	24	Stray	N/A	N	Offsite	N					0
2014	A24420076	Clara	F	Domestic Shorthair/Mix	Black/White	5.1	11/29/09	11/29/14	2001-04-15	26	26	Stray	N/A	N	Offsite	N					0
2014	A22742933	Conrad	M	Domestic Shorthair	Orange/Tabby	3.13	5/19/11	5/19/14	2007-03-14	40	39	Stray	N/A	N	Offsite	N					0
2014	A22653707	Cotton Candy	F	Domestic Shorthair	Black/Orange/Calico	1.02	2005-08-13	2005-08-14	5/17/14	9	8	Owner	Too many	N	Offsite	N					0
2014	A23340027	Country	M	Maine Coon/Mix	Brown/Tabby	8.24	7/17/06	7/17/14	2010-10-14	7	7	Owner	Owner Problem	N	Offsite	N					0
2014	A22798772	Cow Mamooski	F	Domestic Shorthair	Brown/White/Tabby	10.45	2003-03-04	5/24/14	8/14/14	81	24	Owner	Move	N	Offsite	N					0
2014	A23987396	Cozumel	F	Domestic Shorthair	Black	2.15	2010-06-12	2010-02-14	11/28/14	53	53	Stray	N/A	N	Offsite	N					0
2014	A21857520	Cuddles	M	Domestic Shorthair/Mix	White/Grey	8.22	1/14/06	1/14/14	2004-01-14	6	6	Owner	Land Lord	N	Foster	N					0
2014	A21983915	Cupid	M	Himalayan	Blue/Point	5.05	2002-04-09	2002-04-14	2/20/14	16	13	Transfer in	Transfer	N	Offsite	N					0
2014	A24324887	Cutie	F	Domestic Shorthair	Brown/Tabby	6.08	11/14/08	11/14/14	2012-12-14	14	8	Owner	Cost	N	Offsite	N					0
2014	A22066206	Dalton	M	Domestic Shorthair	Orange/Tabby	1.05	2/17/13	2/17/14	2003-08-14	18	18	Stray	N/A	N	Offsite	N					0
2014	A24373516	Daniel	M	Domestic Shorthair	Black/White/Tuxedo	4.07	11/21/10	11/21/14	12/16/14	13	11	Transfer in	Transfer	N	Offsite	N					0
2014	A21984143	Decimae (Myla)	F	Domestic Shorthair	Black/White	0.73	2007-04-13	2002-04-14	3/29/14	53	52	Transfer in	Transfer	N	Offsite	N					0
2014	A22657922	Diesel	M	Domestic Longhair	Black/White	1.08	2005-08-13	2005-08-14	2006-06-14	26	22	Owner	Cost	N	Foster	N					0
2014	A23594198	Dutchess	F	Domestic Shorthair	White	2.16	8/20/12	8/20/14	10/19/14	26	22	Owner	Unwanted	N	Offsite	N					0
2014	A22655074	Eli	M	Domestic Shorthair	Orange/White	1.07	2005-08-13	2005-08-14	2006-01-14	13	9	Stray	N/A	N	Offsite	N					0
2014	A22555663	Elon-Rainier	M	Domestic Longhair	Orange/White/Tabby	2.51	4/28/12	4/28/14	10/31/14	34	34	Stray	N/A	N	Foster	N					0
2014	A21963509	End Zone	M	Domestic Shorthair	White/Black	1.05	1/31/13	1/31/14	2/18/14	14	14	Stray	N/A	N	Offsite	N					0
2014	A21963818	Erinite	F	Domestic Longhair/Mix	Brown/White/Tabby	3.05	1/31/11	1/31/14	2/19/14	19	19	Owner	Cost	N	Offsite	N					0
2014	A22021232	Essie	F	Domestic Longhair	Black	4.18	2002-10-10	2002-10-14	4/17/14	35	34	Owner	Too many	N	Offsite	N					0
2014	A22006496	Eva	F	Domestic Shorthair	Black/White	2.25	2002-07-12	2002-07-14	2005-10-14	77	76	Owner	Cost	N	Offsite	N					0
2014	A23648898	Feather	F	Domestic Longhair	Black	4.13	8/22/10	8/22/14	2010-08-14	15	8	Transfer in	Transfer	N	Offsite	N					0
2014	A23974296	Fluffy	M	Domestic Longhair	White/Black	13.05	2010-01-01	2010-01-14	10/15/14	14	12	Owner	Owner Problem	N	Offsite	N					0
2014	A22357482	Frida Katlo	F	Domestic Shorthair	Grey	1.44	3/31/13	3/31/14	2009-08-14	90	86	Stray	N/A	N	Offsite	N					0
2014	A23563840	Frisky	M	Domestic Shorthair	Black	2.42	2008-12-12	2008-12-14	1/14/15	49	40	Owner	Cost	N	Foster	N					0
2014	A23315016	Glinda	F	Domestic Shorthair	Black/Orange/Tortoiseshell	4.25	7/15/10	7/14/14	10/15/14	6	6	Stray	N/A	N	Foster	N					0
2014	A24624804	Gumdrop	F	Domestic Shorthair	Black/Orange/Tortoiseshell	9.08	12/22/05	12/22/14	1/17/15	12	11	Stray	N/A	N	Offsite	N					0
2014	A22657917	Harry	M	Domestic Shorthair	Black/White	2.05	2005-08-12	2005-08-14	5/25/14	13	8	Owner	Cost	N	Offsite	N					0
2014	A21926047	Herman	M	Domestic Shorthair	Black	1.04	1/25/13	1/25/14	2002-08-14	14	12	Stray	N/A	N	Offsite	N					0
2014	A23395492	Hestia	F	Domestic Shorthair	Blue	2.08	7/23/12	7/23/14	8/20/14	28	21	Owner	Surender	N	Offsite	N					0
2014	A24098451	Jabar	M	Domestic Shorthair	Black	6.14	10/16/08	10/16/14	2012-05-14	35	32	Stray	N/A	N	Foster	N					0
2014	A22430477	Karma	F	Domestic Shorhtair	Black	2.35	2004-10-12	2004-10-14	8/15/14	74	57	Stray	N/A	N	Offsite	N					0
2014	A23006888	Kitkat	F	Domestic Shorthair	Brown/Tabby	2.11	6/17/12	6/17/14	7/28/14	5	4	Owner	Behavior	N	Foster	N					0
2014	A24452089	Kringle	M	Domestic Shorthair	Brown/Tabby	2.56	2006-05-12	2012-04-14	12/26/14	16	11	Stray	N/A	N	Foster	N					0
2014	A23875436	Laney	F	Domestic Shorthair	Black/White	2.12	9/18/12	9/18/14	2011-02-14	32	32	Stray	N/A	N	Offsite	N					0
2014	A24271695	Leia	F	Domestic Shorthair	Black/White	8.09	2011-11-06	2011-08-14	2012-11-14	14	9	Owner	Cruelty	N	Foster	N					0
2014	A24111583	Little Dutch Boy	M	Domestic Shorthair	Black	1.02	10/17/13	10/17/14	10/23/14	6	6	Stray	N/A	N	Offsite	N					0
2014	A22650786	Lola	F	Domestic Longhair	Black/White/Calico	5.03	2005-08-09	2005-08-14	5/17/14	9	8	Owner	No time	N	Offsite	N					0
2014	A22600515	Louie	M	Maine Coon	Brown/Tabby	5.27	2005-01-09	2005-01-14	2008-05-14	88	88	Stray	N/A	N	Offsite	N					0
2014	A22127560	Lucille	F	Domestic Shorthair	Black/White	2.16	2/26/12	2/26/14	4/25/14	16	14	Owner	Cost	N	Offsite	N					0
2014	A22158950	Magee	F	Domestic Shorthair	Brown/Tortoiseshell	2.14	2003-03-12	2003-03-14	4/22/14	34	33	Stray	Found	N	Offsite	N					0
2014	A24019165	Mara	F	Domestic Shorthair	Brown/Tabby	1.58	2004-07-13	2010-06-14	2011-06-14	29	27	Stray	Found	N	Offsite	N					0
2014	A24176329	Meteorite	M	Domestic Longhair	Black	4.16	10/25/10	10/25/14	12/23/14	31	24	Stray	Found	N	Foster	N					0
2014	A23805091	Mildred	F	Domestic Shorthair	Black/White	8.21	9/15/06	2009-10-14	11/29/14	75	72	Stray	Found	N	Offsite	N					0
2014	A23984407	Minnie	F	Domestic Shorthair	Brown/Tabby	6.04	2010-02-08	2010-02-14	10/16/14	14	10	Owner	Too many	N	Offsite	N					0
2014	A22564706	Minx	M	Domestic Shorthair	White/Grey	2.03	4/29/12	4/29/14	2005-10-14	11	11	Owner	Land lord	N	Offsite	N					0
2014	A22320967	Missy	F	Domestic Shorthair	Black/White	8.68	9/25/05	3/26/14	5/28/14	41	40	Stray	Found	N	Foster	N					0
2014	A22263829	Mitzi	F	Domestic Shorthair	Brown/Tabby	5.11	3/18/09	3/18/14	4/26/14	20	20	Seized	NA	N	Offsite	N					0
2014	A24664630	Mojito	F	Domestic Shorthair	Brown/Whtie/Tabby	9.1	12/30/05	12/30/14	2002-04-15	27	27	Owner	Too many	N	Offsite	N					0
2014	A21788492	Mr Coffee	M	Domestic Longhair	Black/White	10.05	2001-04-04	2001-04-14	1/18/14	14	14	Owner	Land lord	N	Offsite	N					0
2014	A24053728	Ms. Modern	F	Domestic Shorthair	Grey/Orange/Dilute	3.03	2010-10-11	2010-10-14	10/21/14	11	8	Owner	No Home	N	Offsite	N					0
2014	A24443742	Mustard	M	Domestic Longhair	Orange/Tabby	7.08	2012-03-07	2012-03-14	12/31/14	28	12	Owner	No Home	N	Offsite	N					0
2014	A23811569	Nina	F	Domestic Shorthair	Black/White	1.06	2009-11-13	2009-11-14	2010-03-14	22	13	Stray	Found	N	Offsite	N					0
2014	A22245915	Oakley	M	Domestic Shorthair	Black	2.24	3/15/12	3/15/14	2006-10-14	64	64	Stray	Found	N	Offsite	N					0
2014	A24398006	Oliver	M	Domestic Longhair	Orange/White/Tabby	10.1	11/25/04	11/25/14	12/29/14	23	15	Owner	Owner Problem	N	Foster	N					0
2014	A24022294	Pan	M	Domestic Shorthair	Orange/Tabby	5.07	2010-07-09	2010-07-14	2011-01-14	5	3	Stray	Found	N	Foster	N					0
2014	A23797545	Patches	F	Domestic Longhair	Black/White	15.08	9/9/99	2009-09-14	2010-06-14	25	25	Owner	Too many	N	Offsite	N					0
2014	A24580033	Penney	F	Domestic Shorthair	Brown/Tan/Tabby	1.54	6/16/13	12/15/14	12/30/14	11	11	Stray	N/A	N	Offsite	N					0
2014	A22878246	Picnic Basket	F	Domestic Longhair	Tan/Black/Tortoiseshell	5.04	2006-03-09	2006-03-14	6/17/14	11	10	Stray	N/A	N	Offsite	N					0
2014	A24189200	Pixie	F	Domestic Shorthair	Black	1.1	10/28/13	10/28/14	2012-02-14	32	25	Stray	N/A	N	Offsite	N					0
2014	A21828714	Rhubarb	F	Domestic Shorthair	Black/Orange/Tortoiseshell	1.61	2007-12-12	2001-10-14	2/20/14	41	41	Stray	N/A	N	Offsite	N					0
2014	A21955507	Sammy Boy	M	Domestic Shorthair	Black/White	7.13	1/30/07	1/30/14	3/15/14	44	40	Owner	Cost	N	Offsite	N					0
2014	A22599883	Samson	M	Domestic Shorthair	Black/White	4.15	2005-01-10	2005-01-14	6/25/14	50	46	Owner	Sick/ill	N	Offsite	N					0
2014	A24613113	Sassie	F	Domestic Shorthair	Black	10.14	12/19/04	12/19/14	2002-06-15	49	46	Stray	N/A	N	Offsite	N					0
2014	A24231237	Seneca	M	Domestic Shorthair	Orange/Tabby	1.1	2011-01-13	2011-01-14	2012-08-14	5	3	Stray	N/A	N	Foster	N					0
2014	A23322684	Shades	M	Domestic Shorthair	Blue	10.08	7/16/04	7/15/14	8/13/14	11	9	Stray	N/A	N	Offsite	N					0
2014	A21926046	Sherman	M	Domestic Shorthair	Black	1.04	1/25/13	1/25/14	2002-08-14	14	12	Stray	N/A	N	Offsite	N					0
2014	A24427743	Silver Belle	F	Snowshoe/Mix	Cream/Brown	6.03	2012-01-08	2012-01-14	2012-12-14	8	8	Stray	Abandoned	N	Offsite	N					0
2014	A22346337	Smart Art	M	Domestic Shorthair	White/Black	3.19	3/29/11	3/29/14	2006-06-14	65	65	Stray	N/A	N	Offsite	N					0
2014	A22966417	Solara	F	Domestic Shorthair	White/Black	7.42	2006-12-07	2006-12-14	2011-12-14	114	95	Stray	N/A	N	Offsite	N					0
2014	A22787244	Soph	F	Domestic Shorthair	Tan/White	3.1	5/22/11	5/22/14	6/28/14	37	26	Owner	Allergic	N	Offsite	N					0
2014	A23733189	Sophia	F	Domestic Longhair	Grey/White/Tabby	2.37	2009-02-12	2009-02-14	1/14/15	20	10	Owner	Too many	N	Foster	N					0
2014	A23477647	Sparrow	F	Domestic Shorthiar	Orange/Tabby	4.31	2008-01-10	2008-01-14	11/21/14	32	28	Stray	N/A	N	Foster	N					0
2014	A23588956	Stella	F	Domestic Shorthair	Brown/Tabby	1.15	8/14/13	8/14/14	2010-06-14	14	9	Stray	N/A	N	Offsite	N					0
2014	A23851486	Sunshine	F	Persian	Blue/Shaded Blue Cream Cameo	6.03	9/22/08	9/16/14	2010-03-14	6	6	Stray	N/A	N	Offsite	N					0
2014	A22169853	Sweeney	M	Domestic Longhair	White/Black	4.09	2003-04-10	2003-04-14	2004-05-14	24	23	Stray	N/A	N	Offsite	N					0
2014	A24025027	Taro	M	Domestic Shorthair	Brown/Tabby	2.04	2010-07-12	2010-07-14	10/23/14	12	12	Stray	N/A	N	Offsite	N					0
2014	A21831423	Tequila Rose	F	Domestic Shorthair	Blue/White	8.16	2001-10-06	2001-10-14	2003-06-14	14	13	Owner	Too many	N	Offsite	N					0
2014	A22213976	Tiger	F	Domestic Shorthair	Grey/Tabby	1.52	2009-10-12	2003-11-14	3/18/14	7	7	Owner	Child Problem	N	Offsite	N					0
2014	A24402563	Timber	M	Domestic Shorthair	Brown/Tabby	3.11	11/25/11	11/25/14	2001-04-15	20	15	Stray	N/A	N	Offsite	N					0
2014	A22189704	Tiny Pants	F	Domestic Shorthair	Black/White/Calico	12.08	2003-07-02	2003-07-14	2004-04-14	2	3	Owner	Cost	N	Foster	N					0
2014	A24638472	Toesy	M	Domestic Longhair	Grey	3.1	12/24/11	12/23/14	1/28/15	10	9	Stray	N/A	N	Foster	N					0
2014	A22781014	Tommy	M	Domestic Shorthair	Grey/White	2.53	2001-01-12	5/22/14	7/13/14	12	8	Stray	N/A	N	Offsite	N					0
2014	A22097058	Whiskers	F	Domestic Shorthair	Brown/White/Tabby	2.11	2/21/12	2/21/14	2004-01-14	32	34	Owner	Cost	N	Offsite	N					0
2014	A24012282	Yeltzen	M	Domestic Longhair	Grey/White	5.28	2010-05-09	2010-05-14	1/14/15	21	10	Owner	Cost	N	Foster	N					0
2014	A24642226	Zachary Banks	M	Domesitc Shorthair	Black	8.04	12/25/06	12/25/14	2001-08-15	5	10	Stray	N/A	N	Caging	N					0
2014	A24037414	Zebra	M	Domestic Shorthair	Black	2.21	2010-08-12	2010-08-14	12/23/14	70	67	Stray	N/A	N	Offsite	N					0
2014	A23318163	Zelda	F	Domestic Longhair	Brown/White/Tabby	3.26	7/14/11	7/14/14	10/17/14	18	19	Stray	N/A	N	Foster	N					0
2014	A23978467	Alfalfa	M	Domestic Shorthair	Black/White	1.58	2004-02-13	2010-01-14	10/31/14	1	1	Stray	N/A	N	Foster	N					0
2014	A22541780	Almond Joy	M	Domestic Shorthair	White	3.06	4/25/11	4/25/14	5/15/14	6	5	Stray	N/A	N	Foster	N					0
2014	A23954479	Amelia	F	Domestic Longhair	Silver/Tabby	1.06	9/29/13	9/29/14	10/20/14	3	2	Stray	N/A	N	Foster	N					0
2014	A23292574	Annie	F	Domestic Shorthair	Brown/White/Tabby	5.66	2012-04-08	2007-11-14	7/31/14	8	11	Owner	Move	N	Foster	N					0
2014	A22249109	Audrie	F	Domestic Shorthair	Black/Orange/Tortoiseshell	5.05	3/15/09	3/15/14	2004-03-14	9	8	Stray	N/A	N	Foster	N					0
2014	A23022484	Bella	F	Domestic Shorthair	Black/White	3.07	6/19/11	6/19/14	7/14/14	13	14	Owner	Too many	N	Foster	N					0
2014	A22695394	Betsy	F	Domestic Shorthair	Brown/White/Tabby	3	5/17/11	5/13/14	5/17/14	2	0	Owner	Too many	N	Foster	N					0
2014	A23470941	Bluebird	M	Domestic Shorthair	Blue	1.06	7/31/13	7/31/14	8/21/14	1	1	Stray	N/A	N	Foster	N					0
2014	A23915536	Brooklyn	F	Domestic Longhair	Brown/Torbie	3.01	9/24/11	9/24/14	9/26/14	2	0	Stray	N/A	N	Foster	N					0
2014	A22918913	Burberry	F	Domestic Shorthair	Blue	1.04	2006-07-13	2006-07-14	6/20/14	3	1	Stray	N/A	N	Foster	N					0
2014	A24626102	California	F	Domestic Shorthair	Black/White	10.07	12/22/04	12/22/14	1/16/15	15	17	Owner	Owner died	N	Foster	N					0
2014	A24626063	Candy	F	Domestic Shorthair	Black	7.12	12/22/07	12/22/14	2002-03-15	19	19	Owner	Owner died	N	Foster	N					0
2014	A24275805	Ce Ce	F	Domestic Shorthair	Black/Orange/Calico	7.08	2011-10-07	2011-08-14	2012-09-14	18	15	Owner	Cruelty	N	Foster	N					0
2014	A24077848	Chalky	M	Domestic Shorthair	White	6.16	10/13/08	10/13/14	2012-09-14	4	3	Stray	N/A	N	Foster	N					0
2014	A22994361	Charlie	M	Domestic Shorthair	Brown/Tabby	3.1	6/16/11	6/16/14	7/22/14	13	11	Stray	N/A	N	Foster	N					0
2014	A22091676	Chuck	M	Domestic Shorthair	Black	3.05	2003-03-11	2/21/14	3/19/14	7	7	Seized	Hoarding	N	Foster	N					0
2014	A24626056	Cloe	F	Domestic Shorthair	Brown/Tabby	6.16	12/22/08	12/22/14	2/17/15	11	11	Owner	Owner died	N	Foster	N					0
2014	A22502155	Cloud	M	Snowshoe	Chocolate/Point	13.13	4/21/01	4/21/14	2006-03-14	5	2	Owner	Owner died	N	Foster	N					0
2014	A22047762	Cream Puff	M	Domestic Shorthair	Black	6.05	2/14/08	2/14/14	2003-04-14	8	0	Owner	Stray	N	Foster	N					0
2014	A24626093	Curry	M	Domestic Shorthair	Grey/White/Tabby	7.12	12/22/07	12/22/14	2002-03-15	19	19	Owner	Owner died	N	Foster	N					0
2014	A24626103	Cynthia	F	Domestic Shorthair	Black/White	6.03	12/22/08	12/22/14	2001-02-15	5	7	Owner	Owner died	N	Foster	N					0
2014	A22108289	Deeno	M	Domestic Shorthair	Black/White	5.03	2/24/09	2/24/14	2003-05-14	2	2	Stray	N/A	N	Offsite	N					0
2014	A23552072	Enna	F	Domestic Shorthair	Black	2.15	2008-11-12	2008-11-14	2010-03-14	4	3	Stray	N/A	N	Foster	N					0
2014	A24503236	Fanny	F	Domestic Shorthair	Brown/Tabby	1.09	2012-11-13	2012-11-14	2001-12-15	14	13	Stray	N/A	N	Foster	N					0
2014	A23378184	Flash	M	Domestic Longhair	Grey/White	5.12	7/21/09	7/22/14	2009-03-14	23	23	Stray	N/A	N	Offsite	N					0
2014	A22832469	Friar Tuck	M	Domestic Longhair	Black/Tabby	2.06	5/28/12	5/28/14	6/20/14	8	6	Stray	N/A	N	Foster	N					0
2014	A24521272	Helen	F	Domestic Shorthair	Brown/Tabby	9.01	12/16/05	12/14/14	12/19/14	0	0	Stray	N/A	N	Foster	N					0
2014	A22100227	Jezebel	F	Domestic Shorthair	White/Orange/Calico	1.73	8/24/12	2/22/14	5/19/14	9	4	Stray	N/A	N	Foster	N					0
2014	A22736590	Kane	M	Domestic Shorthair	Brown/White/Tabby	2.03	5/18/12	5/18/14	5/29/14	4	8	Stray	N/A	N	Foster	N					0
2014	A21885800	Little Cat	F	Domestic Shorthair	Black/Orange/Tortoiseshell	1.19	1/18/13	1/18/14	3/28/14	9	5	Stray	N/A	N	Foster	N					0
2014	A23572469	Marvin	M	Domestic Shorthair	Tan/Tabby	9.08	8/13/05	8/13/14	2009-09-14	1	1	Stray	N/A	N	Foster	N					0
2014	A24637817	Mendi/Ann	F	Domestic Shorthair	Brown/Tabby	1.08	12/23/13	12/23/14	1/23/15	4	1	Owner	N/A	N	Foster	N					0
2014	A22416997	Miami	F	Domestic Shorthair	Brown/White/Tabby	1.04	2004-08-13	2004-08-14	4/23/14	3	1	Stray	N/A	N	Foster	N					0
2014	A23571151	Mindy	F	Domestic Shorthair	Black/Orange/Tortoiseshell	7.04	8/13/07	8/13/14	8/27/14	4	4	Owner	No home	N	Foster	N					0
2014	A22212023	Mr. Meowgi	M	Domestic Medium Hair Mix	Orange/White	10.07	2003-11-04	2003-11-14	2004-04-14	4	4	Owner	Cost	N	Foster	N					0
2014	A22660999	Oreo	F	Domestic Longhair	Black/White	8.04	2005-09-06	2005-09-14	5/20/14	6	6	Owner	Too many	N	Foster	N					0
2014	A23524299	Pretty Boy Midnight	M	Domestic Shorthair	Black	2.07	2008-07-12	2008-07-14	2009-03-14	5	1	Stray	N/A	N	Foster	N					0
2014	A23599473	Rita	F	Domestic Longhair	Brown/Tabby	1.03	8/16/13	8/16/14	8/28/14	8	7	Stray	N/A	N	Offsite	N					0
2014	A22902681	Sangria	F	Domestic Shorthair	White/Orange/Tabby	1.08	2006-05-13	2006-05-14	2007-03-14	5	2	Owner	Too many	N	Foster	N					0
2014	A22699514	Sheila	F	Domestic Longhair	Black	2.14	5/14/12	5/14/14	2007-03-14	37	33	Owner	Cost	N	Foster	N					0
2014	A24398565	Sky	F	Domestic Longhair	Grey/White/Tabby	4.08	11/25/10	11/25/14	12/23/14	3	1	Stray	N/A	N	Foster	N					0
2014	A24517113	Sleigh Bell	F	Domestic Shorthair	Brown/Tabby	1.05	12/13/13	12/13/14	2001-02-15	6	1	Stray	N/A	N	Foster	N					0
2014	A22849123	Sunflower	F	Himalayan Mix	Lilac/Point	9.06	5/30/05	5/30/14	6/19/14	2	2	Stray	N/A	N	Foster	N					0
2014	A24498847	Sunshine	F	Turkish Van Mix	White/Black/Calico	1.03	2012-11-13	2012-11-14	12/23/14	6	6	Owner	Cost	N	Foster	N					0
2014	A22350877	Thunder	M	Domestic Shorthair	Black	7.32	3/31/07	3/31/14	7/23/14	8	6	Owner	Too many	N	Foster	N					0
2014	A24433709	Tinsel	F	Domestic Shorthair	Black/White	2.12	2012-02-12	2012-02-14	1/16/15	24	20	Stray	N/A	N	Foster	N					0
2014	A24447108	Vanilla	F	Domestic Shorthair	Golden/White/Calico	3.03	2012-03-11	2012-03-14	2012-12-14	6	4	Owner	Too many	N	Foster	N					0
2014	A22071151	Wasabi	M	Domestic Shorthair	Grey/White	1.04	2/18/13	2/18/14	2003-04-14	1	1	Seized	Cruelty	N	Foster	N					0
2014	A24056579	Whistle	F	Domestic Shorthair	Brown/Tabby	5.21	2010-10-09	2012-02-14	12/26/14	24	24	Owner	Unwanted	N	Offsite	N					0
2014	A22071213	Whitney	F	Domestic Shorthair	Brown/Black/Tortoiseshell	5.06	2/18/09	2/18/14	2003-11-14	2	2	Seized	Cruelty	N	Foster	N					0
2014	A24181874	Zoey	F	Domestic Shorthair	Brown/Tabby	2.04	10/27/12	10/27/14	2011-11-14	8	4	Stray	N/A	N	Foster	N					0
2014	A23755487	Tilapia	F	Domestic Shorthair	Orange/Black/Calico	2.13	2009-04-12	2009-04-14	10/21/14	5	5	Owner	Too many	N	Foster	N					0
2014	A24235867	Buttercup	M	Domestic Longhair	Orange/White/Tabby	5.04	2011-03-09	2011-03-14	11/18/14	4	4	Owner	Owner Problem	N	Caging	N					0
2014	A22236266	Francis	M	Munchkin	Orange/Tabby	3.09	3/14/11	3/14/14	4/16/14	7	0	Owner	Land lord	N	Foster	N					0
2014	A22508256	Hunter	M	Domestic Shorthair	Grey/Black/Tabby	1.02	4/22/13	4/22/14	2005-01-14	6	6	Stray	N/A	N	Caging	N					0
2014	A23101414	Island Girl	F	Domestic Shorthair	Grey/Tabby	3.02	6/27/11	6/27/14	2007-02-14	5	5	Owner	N/A	N	Caging	N					0
2014	A24056550	1/2 Pint	F	Domestic Shorthair Mix	Brown/Tabby	1.21	2010-10-13	2012-02-14	12/26/14	24	24	Owner	Unwanted	N	Offsite	N					0
2014	A24483532	Azaelo	F	Persian Mix	Brown/Tortoiseshell	4.06	2012-09-10	2012-09-14	12/30/14	9	7	Stray	N/A	N	Foster	N					0
2014	A23325944	Galena	F	Russian Blue Mix	Blue	3.2	7/15/11	7/15/14	9/26/14	5	1	Owner	Too many	N	Foster	N					0
2014	A22546700	Gracie	F	Domestic Shorthair	Brown/Tabby	2.18	4/26/12	4/26/14	2007-02-14	11	6	Stray	N/A	N	Caging	N					0
2014	A23371003	Juliette	F	Domestic Shorthair	Black/White/Tabby	1.52	1/19/13	7/21/14	7/28/14	2	7	Stray	N/A	N	Caging	N					0
2014	A21983399	Lapointe	F	Domestic Longhair	White/Orange/Calico	8.1	2002-04-06	2002-04-14	2003-11-14	15	23	Stray	N/A	Y	Foster	N					0
2014	A23677868	Payton	M	Domestic Shorthair	Black/White	6.16	8/26/08	8/26/14	10/24/14	3	3	Owner	Unwanted	N	Foster	N					0
2014	A22075263	Rocky	F	Domestic Shorthair	Grey/White/Tabby	1.18	2/19/13	4/24/14	4/25/14	1	1	Owner	Too many	N	Caging	N					0
2014	A23395505	Seraphina	F	Domestic Shorthair	Blue	2.02	7/23/12	7/23/14	7/31/14	7	1	Owner	Unwanted	N	Colony	N					0
2014	A24061754	Smokey	F	Domestic Shorthair	Blue	6.04	2010-11-08	2010-11-14	10/23/14	3	5	Owner	Move	N	Foster	N					0
2014	A22384243	Pepe	M	Domestic Shorthair	Black/White	4.05	2004-04-10	2004-04-14	4/23/14	1	3	Stray	N/A	Y	Caging	N					0
2015	A28533048	Black Raspberry	F	Domestic Shorthair	Black/white	5.07	2007-08-10	2007-08-15	7/31/15	18	16	Stray	N/A	N	Caging	N					0
2015	A24779500	Callie	F	Domestic Shorthair	White/Orange/Calico	10.07	1/15/05	1/15/15	2002-07-15	14	14	Owner	Unwanted	N	Caging	N					0
2015	A29608984	Charlie	F	Domestic Shorthair	Brown/White tabby	2.06	2009-10-13	2009-10-15	2010-03-15	13	11	Owner	Cost	N	Caging	N					0
2015	A29964073	Elvira	F	Domestic Shorthair	Black	14.13	10/19/01	10/19/15	2012-04-15	42	39	Stray	N/A	N	Caging	N					0
2015	A30218499	Flossy	F	Domestic Longhair	Brown tabby	3.03	11/18/12	11/18/15	11/28/15	10	10	Owner	House fire	N	Caging	N					0
2015	A24762439	Ginger	F	Domestic Shorthair	Black/Orange/Tortoiseshell	5.06	1/13/10	1/13/15	2002-04-15	13	6	Owner	Cost	N	Caging	N					0
2015	A25064101	Javelin	M	Domestic Shorthair	Grey/White/Tabby	3.61	7/24/11	2/28/15	2003-02-15	2	2	Owner	Allergic	N	Caging	N					0
2015	A29587108	Lucy	F	Domestic Shorthair	Black	4.1	2009-08-11	2009-08-15	10/14/15	26	24	Stray	N/A	N	Caging	N					0
2015	A28279018	Minnie	F	Domestic Shorthair	Orange/Tabby	1.07	2007-01-14	2007-01-15	7/28/15	27	18	Owner	Move	N	Caging	N					0
2015	A29570734	Mittens	M	Domestic Longhair	Black/White	4.08	2009-05-11	2009-05-15	2010-02-15	19	18	Owner	Stray	N	Caging	N					0
2015	A24790487	Olivia	F	Domestic Shorthair	Black/White	2.01	1/17/13	1/17/15	1/19/15	1	2	Stray	N/A	N	Caging	N					0
2015	A27709045	Poptart	M	Domestic Shorthair	Brown/Tabby	1.05	4/30/14	4/30/15	5/19/15	16	17	Stray	N/A	N	Caging	N					0
2015	A25325207	Pussywillow	F	Domestic Shorthair	Black	9.07	2004-06-06	2004-06-15	2005-01-15	21	21	Stray	N/A	N	Caging	N					0
2015	A29227575	Rum Raisin	M	Domestic Longhair	Brown/Tan	3.05	7/29/12	7/29/15	8/15/15	17	15	Stray	N/A	N	Caging	N					0
2015	A27938106	Sagamore	F	Domestic Shorthair	Brown/Tabby	3.07	5/27/12	5/27/15	6/20/15	24	18	Owner	Too many	N	Caging	N					0
2015	A25072766	Stewie	M	Domestic Shorthair	Black	2.06	2003-02-13	2003-02-15	3/24/15	13	13	Owner	Move	N	Caging	N					0
2015	A30476434	Toro	M	Domestic Longhair	Black	3.01	12/28/12	12/26/15	2001-02-16	4	4	Owner	Unwanted	N	Caging	N					0
2015	A29749460	Gracie	F	Domestic shorthair	Orange/Black/Tortoiseshell	1.13	8/23/14	9/26/15	2010-10-15	14	12	Owner	Allergic	N	Caging	N					0
2015	A27858947	Hamlet	M	Domestic Shorthair	Brown/Tabby	9.1	5/18/06	5/18/15	6/20/15	11	20	Owner	Owner problem	Y	Caging	N					0
2015	A27858969	Horatio	M	Domestic Shorthair	Brown/white/tabby	10.1	5/18/05	5/18/15	6/20/15	29	22	Owner	Owner problem	N	Caging	N					0
2015	A27795767	Patches	F	Domestic Shorthair	White/Brown/Tabby	10.24	2005-11-05	2005-11-15	2008-04-15	85	85	Owner	Owner problem	N	Caging	N					0
2015	A27795757	Snuggles	F	Domestic Shorthair	Brown/White/Tabby	10.24	2005-11-05	2005-11-15	2008-04-15	83	85	Owner	Owner problem	N	Caging	N					0
2015	A29911101	Bella Bee	F	Domestic Shorthair	Grey/Tan/Dilute	2.02	10/13/13	10/13/15	10/19/15	1	3	Owner	Found animal	N	Caging	N					0
2015	A29322553	Boris	M	Domestic Shorthair	Blue/White	7.1	2008-08-08	2008-08-15	2009-11-15	27	25	Stray	N/A	N	Caging	N					0
2015	A24935954	Buick	M	Domestic Shorthair	Black	1.08	2002-09-14	2002-09-15	2003-09-15	3	3	Stray	N/A	Y	Caging	N					0
2015	A30098622	Bulma	F	Domestic Shorthair	Blue	5.09	2011-04-10	2011-04-15	2012-07-15	33	32	Stray	N/A	N	Caging	N					0
2015	A27825539	Callie	F	Domestic Shorthair	Black/Orange/Calico	9.67	2010-07-05	5/14/15	2006-05-15	21	20	Owner	Too many	N	Caging	N					0
2015	A28560414	Cassata Cake	F	Domestic Shorthair	Black/White	5.07	2007-10-10	2007-10-15	2008-05-15	22	16	Stray	N/A	N	Caging	N					0
2015	A29923230	Ceasar	M	Domestic Shorthair	Black/White	8.02	10/14/07	10/14/15	10/19/15	3	5	Owner	Owner ill	N	Caging	N					0
2015	A27912157	Charley	M	Domestic Shorthair	Grey/Tabby	6.69	10/16/08	5/23/15	6/23/15	22	19	Owner	Too many	N	Caging	N					0
2015	A29346473	Chimichanga	M	Domestic Shorthair	Brown/Tabby	3	2009-08-12	2008-11-15	2009-08-15	13	11	Stray	N/A	N	Caging	N					0
2015	A29844299	Cider	F	Cymric	Brown/Tabby	12.08	2010-05-03	2010-05-15	2011-02-15	17	17	Stray	N/A	N	Caging	N					0
2015	A24797270	Cinnamon	M	Domestic Shorthair	Orange/Tabby	5.11	1/19/10	1/19/15	2/28/15	23	19	Owner	Owner problem	N	Caging	N					0
2015	A24750987	Clinton	M	Domestic Shorthair	Black/White	7.04	2001-12-08	2001-12-15	1/24/15	8	8	Stray	N/A	N	Caging	N					0
2015	A30051426	Cobbler	F	Domestic Shorthair	White/Brown/Tabby	4.03	2011-02-11	10/29/15	2011-12-15	8	8	Stray	N/A	N	Caging	N					0
2015	A25185780	Dayton	M	Domestic Shorthair	Black/White	3.06	3/21/12	3/17/15	2004-11-15	19	19	Stray	N/A	N	Caging	N					0
2015	A30302223	Delavan	F	Domestic Shorthair	Black/White/Calico	5.1	2012-09-10	2012-01-15	1/15/16	19	18	Owner	Owner died	N	Caging	N					0
2015	A29421919	Diana	F	Domestic Shorthiar/Mix	Brown/White/Tabby	1.02	8/19/14	8/19/15	8/26/15	5	4	Stray	N/A	N	Caging	N					0
2015	A24789800	Duke	M	Domestic Shorthair	Brown/Tabby	2.56	7/19/12	1/17/15	2002-07-15	17	20	Owner	Land lord	N	Caging	N					0
2015	A28565640	Ellie Mae	F	Japanese Bobtail	Grey/Orange/Torbie	3.12	2007-11-12	2007-11-15	8/22/15	14	10	Owner	Cost	N	Caging	N					0
2015	A25207314	Eyota	F	Domestic Shorthair	Brown/Orange/Torbie	5.1	2007-02-10	3/20/15	2008-06-15	108	104	Owner	Abandon	Y	Caging	N					0
2015	A30307923	Felicity	F	Domestic Shorthair	White/Grey	2.04	2012-01-13	2012-01-15	12/14/15	5	4	Stray	N/A	N	Caging	N					0
2015	A29930099	Ford	M	Domestic Longhair	Orange/White/Tabby	12.07	10/15/03	10/15/15	2011-07-15	18	15	Stray	N/A	N	Caging	N					0
2015	A25202383	Frankie	F	Domestic Shorthair	Black	1.05	3/19/14	3/19/15	2004-06-15	7	6	Owner	Too many	N	Caging	N					0
2015	A26987413	Geppetto	M	Domestic Shorthair	Brown/Tabby	2.05	4/17/13	4/17/15	2005-04-15	12	14	Stray	N/A	N	Caging	N					0
2015	A30502035	Gina	F	Domestic Longhair	Grey/Tabby	2.01	12/30/13	12/30/15	2001-04-16	3	2	Stray	N/A	N	Caging	N					0
2015	A28166540	Gretel	F	Domestic Longhair	Brown/Tabby	3.07	6/19/12	6/19/15	7/16/15	19	19	Stray	N/A	N	Caging	N					0
2015	A26965911	Greyson	M	Domestic Shorthair	Grey/Tabby	3.07	4/14/12	4/14/15	2005-09-15	6	5	Owner	Cost	N	Caging	N					0
2015	A30390287	Hermie	M	Domestic Longhair	Brown/Tabby	12.05	2012-12-03	2012-12-15	12/28/15	7	4	Stray	N/A	N	Caging	N					0
2015	A30053362	Jane	F	Domestic Shorthair	Brown/White/Tabby	1.16	10/29/14	10/29/15	12/26/15	43	42	Stray	N/A	Y	Caging	N					0
2015	A25067695	Joe	M	Domsetic Shorthair	Grey/Tabby	8.08	2/28/07	2/28/15	3/26/15	22	21	Owner	Owner died	N	Caging	N					0
2015	A25067851	Junipurr	F	Domestic Shorthair	Grey/White	1.65	8/30/13	2/28/15	4/23/15	11	8	Stray	N/A	Y	Caging	N					0
2015	A29237189	Kaley	F	Domestic Shorthair	White/Orange/Calico	13.07	7/30/02	7/30/15	8/21/15	19	12	Owner	No Home	N	Caging	N					0
2015	A29206988	Loganberry	F	Domestic Shorthair	White/Black	4.06	7/27/11	7/27/15	8/17/15	14	11	Stray	N/A	N	Caging	N					0
2015	A29675041	Matilda	F	Domestic Shorthair	Black/White	4.11	2011-09-11	2011-09-15	12/18/15	39	9	Stray	N/A	N	Caging	N					0
2015	A29471225	Meow Meow	F	Domestic Shorthair	Brown/Tabby	6.1	2009-04-09	8/25/15	2010-10-15	43	35	Stray	N/A	N	Caging	N					0
2015	A24966127	Moonlight	F	Domestic Shorthair	Black/Orange/Tortoiseshell	9.03	2002-12-06	2002-12-15	2/21/15	9	8	Owner	Allergic	N	Caging	N					0
2015	A29688093	Morticia	F	Domestic Shorthair	Black	4.15	9/19/11	9/19/15	2011-10-15	3	5	Stray	N/A	N	Caging	N					0
2015	A24950481	Ninja	M	Domestic Shorthair	Black	5.09	2002-10-10	2002-10-15	3/14/15	8	8	Owner	Cost	N	Caging	N					0
2015	A25105882	Noodles	M	Oriental Shorthair/Domestic Shorthair	Brown/Tabby	7.02	2003-06-08	2003-07-15	3/14/15	7	7	Owner	Owner arested	N	Caging	N					0
2015	A25095258	Pablo	M	Domestic Shorthair	Brown/Tabby	9.08	2003-05-06	2003-05-15	2004-01-15	22	22	Stray	N/A	N	Caging	N					0
2015	A28207746	Parmesan	F	Domestic Shorthair	Black/White	1.54	12/23/13	6/24/15	2007-09-15	7	8	Stray	N/A	N	Caging	N					0
2015	A29595764	Popeye	F	Domestic Shorthair	Grey	5.04	2009-09-10	2009-09-15	9/21/15	12	7	Owner	Owner died	N	Caging	N					0
2015	A24966113	Poppy	F	Domestic Shorthair	Grey/Orange/Tortoiseshell	2.67	2007-08-12	2002-12-15	2003-10-15	12	10	Owner	Allergic	N	Caging	N					0
2015	A25067699	Pretty Girl	F	Domestic Longhair	Grey/Brown/Calico	8.06	2/28/07	2/28/15	3/19/15	17	17	Owner	Owner died	N	Caging	N					0
2015	A28277985	Reggiano	F	Domestic Shorthair	Black/White	1.58	12/31/13	2007-01-15	7/30/15	6	8	Stray	N/A	N	Caging	N					0
2015	A30146006	Sammy	M	Domestic Longhair	Brown	5.05	2011-09-10	2011-09-15	11/28/15	8	7	Owner	Cost	N	Caging	N					0
2015	A23891697	Skittles	M	Bengal/Mix	Brown/Marble	1.73	3/21/14	11/14/15	12/14/15	14	2	Owner	Allergic	N	Caging	N					0
2015	A24975155	Soprano	F	Domestic Shorthair	Black/Orange/Calico	2.01	2/13/13	2/13/15	2/16/15	3	1	Owner	Cost	N	Caging	N					0
2015	A24896987	Stitch	M	Oriental Shorthair	White/Brown/Tabby	2.05	2002-03-13	2002-03-15	2/21/15	9	9	Owner	Too many	N	Caging	N					0
2015	A27625248	Sven	M	Domestic Shorthair	White	3.06	4/21/12	4/20/15	5/14/15	7	5	Stray	N/A	N	Caging	N					0
2015	A25212204	Tiny	F	Domestic Shorthair/Mix	Brown/Black/Tabby	2.01	3/21/13	3/21/15	3/24/15	2	3	Owner	Too many	N	Caging	N					0
2015	A30204690	Toothless The Dragon	M	Domestic Shorthair	Black	8.12	11/17/07	11/17/15	12/30/15	24	22	Stray	N/A	N	Caging	N					0
2015	A24970748	Tuffy	M	Domestic Longhair	White	5.07	2/13/10	2/13/15	2003-10-15	13	13	Owner	Cost	N	Caging	N					0
2015	A27786281	Vicki	F	Domestic Shorthair	Black/White	6.08	2005-09-09	2005-09-15	2006-08-15	20	20	Owner	Cost	N	Caging	N					0
2015	A24702389	Amos	M	Domestic Shorthair	Black/White	4.04	2001-05-11	2001-05-15	1/17/15	5	5	Owner	Cost	N	Caging	N					0
2015	A29921934	Barbie	F	Domestic Shorthair	Brown/Tabby	1.04	10/14/14	10/14/15	10/30/15	16	12	Owner	Sign over	N	Caging	N					0
2015	A25098144	Beast	M	Domestic Shorthair	Brown/Tabby	1.01	3/17/14	3/17/15	3/19/15	1	2	Owner	New Baby	N	Caging	N					0
2015	A26999527	Beatrice	F	Domestic Shorthair	Grey/Whtie	5.14	4/18/10	4/18/15	2006-06-15	40	41	Seized	N/A	N	Caging	N					0
2015	A25098129	Beauty	F	Domestic Shorthair	Black/White	1.01	3/17/14	3/17/15	3/19/15	1	2	Owner	New Baby	N	Caging	N					0
2015	A28574246	Bebo	M	Domestic Shorthair	Black/White	3.04	2007-12-12	2007-12-15	7/25/15	3	3	Owner	Cost	N	Caging	N					0
2015	A24638773	Bella	F	Domestic Shorthair	Grey/Orange/Calico	8.07	12/24/06	2001-05-15	1/15/15	0	0	Stray	N/A	N	Caging	N					0
2015	A29822466	Bella	F	Domestic Shorthair	Brown/Orange/Torbie	9.34	2006-06-06	2010-02-15	2010-06-15	0	4	Owner	No Home	N	Caging	N					0
2015	A29854384	Bentley	M	Domestic Shorthair	Orange/White/Tabby	5.02	2010-06-10	2010-06-15	2010-11-15	1	1	Stray	N/A	N	Caging	N					0
2015	A29646128	Bently	M	Domestic Longhair	Brown/Tabby	10.15	7/30/05	9/15/15	9/19/15	4	4	Owner	Too many	N	Caging	N					0
2015	A29424023	Betty	F	Domestic Shorthair	White	3.08	8/20/12	8/20/15	9/18/15	2	2	Stray	N/A	N	Caging	N					0
2015	A30506907	Blackjack	M	Domestic Shorthair	Black	3.02	12/30/12	12/30/15	2001-07-16	2	2	Stray	N/A	N	Caging	N					0
2015	A28687111	Blue	F	Himalayan/Mix	Lynx/Point	4.02	7/24/11	7/24/15	7/29/15	5	0	Owner	Found Animal	N	Caging	N					0
2015	A25265464	Broly	M	Domestic Shorthair	Brown/Tabby	8	2004-01-07	3/28/15	3/31/15	1	0	Owner	Cost	N	Caging	N					0
2015	A28509190	Brownie	F	Domestic Shorthair	Black/Orange/Torbie	2.01	2007-06-13	2007-06-15	2007-09-15	3	1	Owner	Land Lord	N	Caging	N					0
2015	A24933392	Bruno	M	Domestic Shorthair	Black/Whtie	3.07	2002-08-12	2002-08-15	2003-05-15	7	7	Stray	N/A	N	Caging	N					0
2015	A24797191	Callie	F	Domestic Shorthair	Black/Tan/Calico	3.01	1/19/12	1/19/15	1/20/15	1	1	Owner	Other pet	N	Caging	N					0
2015	A26954072	Carlotta	F	Turkish Van/Mix	White/Black	2.71	10/13/12	4/13/15	6/29/15	33	33	Stray	N/A	N	Caging	N	2007-10-15	Unwanted	Adoption	12/28/15	1
2015	A28140876	Carmela	F	Domestic Shorthair	White/Orange/Tabby	1.06	6/17/14	6/17/15	2007-09-15	14	11	Stray	N/A	N	Caging	N					0
2015	A29219713	Casimir	M	Domestic Shorthair	Brown/Tabby	13.1	2008-01-02	7/28/15	2009-03-15	12	9	Stray	N/A	N	Caging	N					0
2015	A28624263	Cauliflower	F	Domestic Longhair	Orange/Grey/Calico	11.01	7/29/04	7/17/15	2008-01-15	3	2	Stray	N/A	N	Caging	N					0
2015	A24722082	Champagne	F	Domestic Shorthair/Mix	Black	2.02	2001-07-13	2001-07-15	1/15/15	8	8	Stray	N/A	N	Caging	N					0
2015	A26988308	Chi Chi	F	Domestic Shorthair	Brown/White/Tabby	5.01	4/17/10	4/17/15	4/18/15	1	1	Owner	Land Lord	N	Caging	N					0
2015	A29839249	Chloe	F	Domestic Shorthair	Blue	6.32	6/15/09	2010-05-15	2010-10-15	5	4	Owner	Behavior	N	Caging	N					0
2015	A30388891	Chloe	F	Domestic Shorthair/Mix	Black/White	10.02	2012-12-05	2012-12-15	12/16/15	4	2	Owner	Too many	N	Caging	N					0
2015	A30432064	Cindy Lou Who	F	Domestic Shorthair	Grey/White	2.08	12/18/13	12/18/15	1/15/16	22	22	Stray	N/A	N	Caging	N					0
2015	A30272212	Cinnamon	F	Domestic Shorthair	Orange/White/Calico	6.02	11/25/09	11/25/15	2012-01-15	2	1	Owner	Owner died	N	Caging	N					0
2015	A24991355	Clarity	F	Domestic Shorthair	Black	2.07	2/17/13	2/17/15	3/14/15	13	14	Stray	N/A	N	Caging	N					0
2015	A30459923	Clementine	F	Siamese/Mix	Chocolate/Point	1.5	6/23/14	12/22/15	12/24/15	2	1	Owner	Too Many	N	Caging	N					0
2015	A24983592	Cleopatra	F	Domestic Shorthair	Black	3.04	2/16/12	2/16/15	2003-03-15	1	10	Seized	Hoarding	N	Caging	N					0
2015	A28622574	Coconut	F	Domestic Longhair	Black/Orange/Tortoiseshell	1.03	7/17/14	7/17/15	7/29/15	10	1	Owner	Too Many	N	Caging	N					0
2015	A25224917	Cooper	M	Domestic Longhair	Grey/White	1	3/23/14	3/23/15	3/24/15	1	1	Stray	N/A	N	Caging	N					0
2015	A24819006	Cypress	F	Domestic Shorthair	Grey/Orange/Dilute	3.07	1/22/12	1/22/15	2/14/15	14	9	Stray	N/A	N	Caging	N					0
2015	A13062901	Cyrus	M	Siamese/Mix	Lynx/Point	6.38	2005-10-09	9/18/15	9/23/15	1	1	Stray	N/A	N	Caging	N					0
2015	A26867068	Dash	M	Domestic Shorthair	Black/White	3.03	4/20/12	2004-10-15	4/30/15	1	1	Stray	N/A	N	Caging	N					0
2015	A24722086	Dick Clark	M	Domestic Shorthair	Black	2.02	2001-07-13	2001-07-15	1/15/15	8	8	Stray	N/A	N	Caging	N					0
2015	A28686728	Dollie	F	Domestic Shorthair	Grey/Tabby	2.07	7/24/13	7/24/15	8/18/15	5	1	Stray	N/A	N	Caging	N					0
2015	A25222896	Dusty	M	Domestic Shorthair	Blue	3.04	3/23/12	3/23/15	2004-08-15	8	10	Owner	Cost	N	Caging	N					0
2015	A24938653	Eli	M	Domestic Shorthair	Brown/Tabby	3.52	2008-11-11	2002-09-15	2/14/15	1	1	Stray	N/A	N	Caging	N					0
2015	A24793613	Emiliya	F	Domestic Shorthair	Black/White	1.61	7/19/13	1/17/15	2/27/15	11	9	Stray	N/A	N	Caging	N					0
2015	A25011435	Fallina	F	Domestic Shorthair	Black/White	3.56	8/22/11	2/20/15	3/14/15	11	7	Owner	Too Many	N	Caging	N					0
2015	A24714010	Farcus	M	Domestic Shorthair	White/Orange	6.01	2001-06-09	2001-06-15	2001-08-15	2	2	Owner	No Time	N	Caging	N					0
2015	A25269448	Fenton	M	Domestic Shorthair	Black/White	3.53	9/29/11	3/29/15	2004-11-15	2	2	Stray	N/A	N	Caging	N					0
2015	A24750370	Fireball	M	Domestic Shorthair	Orange/White/Tabby	5.07	2001-12-10	2001-12-15	2002-04-15	2	1	Owner	Too Many	N	Caging	N					0
2015	A30373750	Fred	M	Domestic Shorthair/Mix	Orange/White	4.05	2012-10-11	2012-10-15	12/29/15	5	1	Transfer in	Transfer	Y	Caging	N					0
2015	A24703020	Gabby	F	American Shorthair	Brown/White/Tabby	9.05	2001-05-06	2001-05-15	1/22/15	17	17	Owner	Too many	N	Caging	N					0
2015	A24321076	Garfield	M	Domestic Shorthair	Orange/Tabby	1.2	11/13/13	1/22/15	1/24/15	2	2	Owner	Too many	N	Caging	N					0
2015	A30472821	Garland	F	Domestic Shorthair	Blue/Tan/Dilute	1.03	12/24/14	12/24/15	2001-05-16	3	1	Owner	Land Lord	N	Caging	N					0
2015	A25045645	Gazelle	F	Domestic Shorthair	Brown/Orange/Calico	2.01	2/25/13	2/25/15	2/27/15	1	1	Stray	N/A	N	Caging	N					0
2015	A25236045	Gem	F	Domestic Shorthair	White/Grey/Dilute	2.05	3/24/13	3/24/15	2004-11-15	17	15	Owner	Owner ill	N	Caging	N					0
2015	A24842793	George	M	Domestic Shorthair	Orange/White/Tabby	8.12	1/26/07	1/26/15	2003-10-15	26	23	Owner	Owner problem	N	Caging	N					0
2015	A29421595	George	M	Domestic Shorthair	Brown/Tabby	7.05	8/19/08	8/19/15	2009-05-15	12	6	Stray	N/A	N	Caging	N					0
2015	A24869476	Gronk	M	Domestic Shorthair	Black/White	2.04	1/29/13	1/29/15	2/13/15	6	6	Stray	N/A	N	Caging	N					0
2015	A24935669	Harmony	F	Domestic Shorthair	Brown/Orange/Torbie	1.01	2002-09-14	2002-09-15	2/13/15	1	1	Stray	N/A	N	Caging	N					0
2015	A27859406	Hazel	F	Domestic Shorthair	Black/White	1.01	5/18/14	5/18/15	5/22/15	2	2	Owner	Land Lord	N	Caging	N					0
2015	A30352711	Hestia	F	Domestic Longhair	Orange/Tabby	2.02	2012-07-13	2012-07-15	12/16/15	1	1	Stray	N/A	N	Caging	N					0
2015	A27636593	Honey Pie	F	Domestic Longhair	Brown/Tabby	4.01	4/22/11	4/22/15	4/23/15	1	1	Stray	N/A	N	Caging	N					0
2015	A24709305	Hubert	M	Domestic Shorthair	Black	3.02	2001-06-12	2001-06-15	1/14/15	1	1	Stray	N/A	N	Caging	N					0
2015	A24758698	Hubsini	M	Domestic Shorthair	Brown/White/Tabby	5.09	1/13/10	1/13/15	2/13/15	21	17	Owner	New Baby	N	Caging	N					0
2015	A25186343	Iris	F	Domestic Shorthair	Grey/Cream/Torbie	1.55	9/16/13	3/17/15	2004-04-15	3	3	Stray	N/A	N	Caging	N					0
2015	A30503736	Jabba	M	Domestic Shorthair	Black/White	6.02	12/30/09	12/30/15	2001-07-16	3	3	Stray	N/A	N	Caging	N					0
2015	A25236486	Jade	F	Domestic Shorthair	Blue	2.06	3/24/13	3/24/15	4/15/15	6	6	Stray	N/A	N	Caging	N					0
2015	A27795552	Jaguar	M	Oriental Shorthair	Black	14.06	5/15/01	2005-11-15	2006-03-15	12	3	Stray	N/A	N	Caging	N					0
2015	A29464848	Jalapeno	M	Domestic Shorthair	Black/White	4.11	8/25/11	8/25/15	2010-02-15	4	2	Stray	N/A	N	Caging	N					0
2015	A24681430	Jimbo	M	Domestic Shorthair	Brown/White/Tabby	3.05	2001-05-12	2001-02-15	1/24/15	19	19	Stray	N/A	N	Caging	N					0
2015	A24830561	Kavim	M	Domestic Shorthair	Orange/Tabby	1.55	7/25/13	1/23/15	2002-09-15	17	17	Stray	N/A	N	Caging	N					0
2015	A24779572	Kobe	M	Domestic Longhair/Mix	Brown/Tabby	5.51	7/17/09	1/15/15	1/17/15	2	2	Owner	Allergic	N	Caging	N					0
2015	A25297326	Lady Jane	F	Domestic Shorthair	Brown/Tabby	2.01	2004-06-13	2004-01-15	2004-08-15	1	2	Stray	N/A	N	Caging	N					0
2015	A25229836	Lanie	F	Domestic Shorthair	Black/Orange/Calico	2.06	3/24/13	3/24/15	4/14/15	13	13	Owner	Cost	N	Caging	N					0
2015	A30378756	Lemons	F	Domestic Shorthair/Mix	Brown/Tabby	4.51	2006-11-11	2012-10-15	12/14/15	4	0	Owner	Move	N	Caging	N					0
2015	A29553869	Lennox	M	Domestic Shorthair	Orange/White/Tabby	3.06	2009-03-12	2009-03-15	9/25/15	2	2	Stray	N/A	N	Caging	N					0
2015	A26958951	Leo The Lionhearted	M	Domestic Longhair/Mix	Orange/Tabby	5.08	4/20/10	4/14/15	5/20/15	10	9	Stray	N/A	N	Caging	N					0
2015	A26969100	Liberty	F	Domestic Shorthair	White/Brown/Tabby	2.14	2003-06-13	4/15/15	4/27/15	3	1	Transfer in	Transfer	N	Caging	N					0
2015	A27659765	Lionel	M	Domestic Shorthair	Orange/Tabby	1.06	4/24/14	4/24/15	5/16/15	14	13	Owner	Land lord	N	Caging	N					0
2015	A29853052	Lucky	M	Domestic Shorthair	Black	1.04	2010-06-14	2010-06-15	10/19/15	12	7	Stray	N/A	N	Caging	N					0
2015	A24985380	Mabel	F	Domestic Shorthair	Black/White	1	2/16/14	2/16/15	2/17/15	1	1	Owner	Cost	N	Caging	N					0
2015	A25212684	Mae	F	Domestic Shorthair	Black	2.03	3/21/13	3/21/15	3/31/15	6	10	Owner	Too many	N	Caging	N					0
2015	A24683788	Magnolia	F	Siamese/Mix	Red/Point	9.16	2001-03-06	2001-03-15	2/28/15	3	3	Stray	N/A	N	Caging	N					0
2015	A30015907	Maple Syrup	M	Domestic Shorthair	Brown/Tabby	3.02	10/25/12	10/25/15	2011-03-15	4	1	Stray	N/A	N	Caging	N					0
2015	A28013033	Marvin	M	Domestic Shorthair	Black/White	2.08	2006-03-13	2006-03-15	2007-03-15	10	1	Stray	N/A	N	Caging	N					0
2015	A25271798	Maryann	F	Domestic Shorthair	Black/White	1.55	9/28/13	3/30/15	4/16/15	16	15	Stray	N/A	N	Caging	N					0
2015	A24975158	Melody	F	Domestic Shorthair/Mix	Brown/White/Tabby	2.01	2/13/13	2/13/15	2/15/15	2	1	Owner	Cost	N	Caging	N					0
2015	A29703851	Milkyway	F	Domestic Longhair	Orange/White/Calico	4.08	8/27/11	9/21/15	9/24/15	3	1	Owner	Owner ill	N	Caging	N					0
2015	A28226704	Millie	F	Balinese	Lilac/Point	2.02	6/25/13	6/25/15	2007-01-15	5	2	Owner	Move	N	Caging	N					0
2015	A24749312	Milton	M	Domestic Shorthair	Grey/Tabby	5.07	2001-12-10	2001-12-15	2002-07-15	11	10	Stray	N/A	Y	Caging	N					0
2015	A28544963	Mittens	M	Domestic Shorthair	Black/White/Tabby	1.06	2007-09-14	2007-09-15	7/30/15	11	2	Owner	Unwanted	N	Caging	N					0
2015	A27905031	Morgan	F	Siamese/Mix	Lynx/Point	7.02	5/22/08	5/22/15	5/27/15	5	1	Owner	No Home	N	Caging	N					0
2015	A24835457	Muenster	M	Domestic Shorthair	Orange/White/Tabby	1.54	7/30/13	1/24/15	2002-12-15	5	1	Stray	N/A	N	Caging	N					0
2015	A29572462	Murphy	M	Domestic Longhair	Orange/White/Tabby	10.07	2009-05-05	2009-05-15	9/29/15	21	1	Owner	Owner ill	N	Caging	N					0
2015	A27658826	Nala	F	Domestic Shorthair	Orange/White/Tabby	1.54	10/24/13	4/24/15	2005-09-15	8	5	Owner	Too many	N	Caging	N					0
2015	A30156674	Nightlight	M	Domestic Shorthair	Black	1.01	2011-11-14	2011-11-15	11/14/15	3	3	Owner	Too many	N	Caging	N					0
2015	A24968223	Norville	M	Domestic Shorthair	Brown/Tabby	2.6	2007-09-12	2/13/15	2/14/15	1	1	Owner	Move	N	Caging	N					0
2015	A28025183	Oliver	M	Domestic Shorthair	Orange/White/Tabby	1.52	2012-04-13	2006-04-15	2006-11-15	3	3	Owner	Cost	N	Caging	N					0
2015	A27926431	Ozzie	M	Domestic Shorthair	Brown/Tabby	9.02	5/26/06	5/26/15	2006-02-15	6	7	Owner	Too many	N	Caging	N					0
2015	A24731834	Padame	F	Domestic Shorthair	Brown/Orange/Torbie	8.09	2001-08-07	2001-08-15	2002-07-15	6	4	Owner	Allergic	N	Caging	N					0
2015	A28685494	Patches	F	Domestic Shorthair	Black/Orange/Calico	1.62	12/17/13	7/24/15	7/31/15	6	4	Owner	Move	N	Caging	N					0
2015	A30457661	Periwinkle	F	Domestic Shorthair	Blue/White	2.64	5/17/13	12/22/15	2001-07-16	4	5	Owner	Cost	Y	Caging	N					0
2015	A29669250	Persia	F	Domestic Shorthair	Black	2.14	9/17/13	9/17/15	2011-06-15	1	1	Owner	Cost	N	Caging	N					0
2015	A25076886	Pony Boy	M	Domestic Shorthair/Manx	White/Orange/Tabby	1.51	2009-06-13	2003-02-15	2003-10-15	3	0	Stray	N/A	N	Caging	N					0
2015	A30295119	Pumpkin Spice	M	Domestic Longhair	Tan/Tabby	7.05	2012-07-08	11/30/15	12/26/15	9	5	Owner	Too many	N	Caging	N					0
2015	A28161392	Quill	F	Domestic Shorthair	Brown/White/Tabby	5.05	6/22/13	6/18/18	2007-09-18	9	1	Stray	N/A	N	Caging	N					0
2015	A25119142	Ranchero	M	Domestic Shorthair	Tan/White	5.07	2003-09-10	2003-09-15	2004-02-15	13	12	Stray	N/A	N	Caging	N					0
2015	A30057339	Renfield	M	Domestic Shorthair	Brown/Tabby	2.04	10/29/13	2011-02-15	2011-11-15	1	2	Stray	N/A	N	Caging	N					0
2015	A29325193	Rodeo	M	Domestic Shorthair	Black	3.09	2008-08-12	2008-08-15	2009-10-15	12	4	Stray	N/A	N	Caging	N					0
2015	A30186438	Rosemary	F	Domestic Shorthair	Black/Orange/Tortoiseshell	5.1	11/14/10	11/14/15	12/19/15	27	25	Stray	N/A	N	Caging	N					0
2015	A29434224	Ruby	F	Domestic Shorthair	Brown/Black/Tortoiseshell	2.02	8/21/13	8/20/15	8/27/15	3	3	Stray	N/A	N	Caging	N					0
2015	A25109758	Scarlet	F	Domestic Shorthair	Brown/Tabby	3.04	2003-06-12	2003-06-15	3/19/15	6	6	Stray	N/A	N	Caging	N					0
2015	A30243796	Secret	F	Domestic Longhair	Blue/White	2.07	11/23/13	11/21/15	12/17/15	23	17	Stray	N/A	N	Caging	N					0
2015	A24753105	Sheldon	M	Domestic Longhair	Orange/Tabby	4.01	1/16/11	2001-12-15	1/17/15	1	1	Stray	N/A	N	Caging	N					0
2015	A23891697	Skittles	M	Bengal/Mix	Brown/Marble	1.73	3/21/14	11/14/15	12/14/15	14	2	Owner	Allergic	N	Caging	N					0
2015	A29273659	Smoothie	F	Domestic Shorthair	Black/White/Calico	2.08	2008-03-13	2008-03-15	8/31/15	10	8	Stray	N/A	N	Caging	N					0
2015	A30311638	Snow Kisses	F	Domestic Shorthair	White	2.01	2012-02-13	2012-02-15	2012-07-15	1	1	Seized	Abandoned	N	Caging	N					0
2015	A24725987	Snow Queen	F	Domestic Shorthair	Black/Orange/Calico	3.01	2001-08-12	2001-08-15	2001-12-15	1	1	Stray	N/A	N	Caging	N					0
2015	A28509471	Spumoni	M	Domestic Longhair	Black	2.07	2007-06-13	2007-06-15	7/30/15	20	1	Stray	N/A	N	Caging	N					0
2015	A27659783	Stella	F	Domestic Shorthair	Blue/Orange/Tortoiseshell	1.09	4/24/14	4/24/15	5/28/15	20	17	Owner	Land Lord	N	Caging	N					0
2015	A27961115	Stella	F	Domestic Medium Hair	Brown/Tabby	2.16	5/29/13	5/29/15	7/25/15	1	1	Stray	N/A	N	Caging	N					0
2015	A24714000	Stitch	F	Domestic Shorthair	Orange/Black/Tortoiseshell	9.01	2001-06-06	2001-06-15	2001-08-15	2	2	Owner	No Time	N	Caging	N					0
2015	A29871948	Suki	F	Domestic Shorthair	Black/Orange/Tortoiseshell	4.02	2010-08-11	2010-08-15	10/13/15	1	2	Stray	N/A	N	Caging	N					0
2015	A25249116	Sweetheart	F	Domestic Shorthair	Tan/Black/Calico	3	3/26/12	3/26/15	3/27/15	1	1	Owner	Land Lord	N	Caging	N					0
2015	A30491371	Tigee	M	Domestic Shorthair	Brown/Tabby	7.01	12/29/08	12/29/15	12/30/15	1	1	Owner	Too Many	N	Caging	N					0
2015	A27834527	Timmy	M	Domestic Shorthair	Black/White	1.12	5/14/14	5/14/15	6/27/15	8	7	Stray	N/A	N	Caging	N					0
2015	A25214838	Tulip	F	Domestic Shorthair	Orange/White/Tabby	1.55	9/20/13	3/21/15	2004-10-15	4	4	Stray	N/A	N	Caging	N					0
2015	A30269183	Victor	M	Domestic Shorthair	Black	5.07	11/25/10	11/25/15	12/18/15	2	1	Owner	Cost	N	Caging	N					0
2015	A24954339	Vortex	M	Domestic Shorthair	Grey/Tabby	3.02	2002-11-12	2002-11-15	2/16/15	1	1	Stray	N/A	N	Caging	N					0
2015	A28124395	Walter	M	Domestic Shorthair	Brown/White/Tabby	1.03	6/15/14	6/15/15	6/27/15	2	1	Stray	N/A	N	Caging	N					0
2015	A24985206	Winkey	M	Siamese/Mix	Seal/Point	1	2/16/14	2/16/15	2/16/15	1	1	Owner	Unwanted	N	Caging	N					0
2015	A29937188	Zoey	F	Domestic Shorthair	Brown/Orange/Torbie	5.01	10/15/10	10/15/15	10/17/15	2	1	Owner	Too Many	N	Caging	N					0
2015	A29625415	Ava	F	Domestic Shorthair	Black	4.04	2009-12-11	9/21/15	9/25/15	31	1	Owner	Allergic	N	Colony	N					0
2015	A30044418	Bella Marie	F	Domestic Longhair	Grey/White	7.01	10/28/08	10/28/15	10/31/15	3	1	Owner	Owner ill	N	Colony	N					0
2015	A28188619	Chase	F	Domestic Shorthair	Black	5.09	6/22/10	6/22/15	7/25/15	33	30	Owner	Move	N	Colony	N					0
2015	A30237287	Cornie	F	Snowshoe Mix	Chocolate/white/point	2.02	11/20/13	11/20/15	11/28/15	7	8	Owner	Move	N	Colony	N					0
2015	A24799665	Franklin	F	Domestic Shorthair	Brown tabby	8.05	1/19/07	1/19/15	2002-06-15	18	18	Owner	Owner ill	N	Colony	N					0
2015	A30298046	Frosty	M	Domestic Shorthair	Black	6.02	11/30/09	11/30/15	2012-08-15	7	7	Owner	Too many	Y	Colony	N					0
2015	A28119297	Fruit Loops	F	Domestic Shorthair	White/Orange/Calico	3.01	6/15/12	6/15/15	6/18/15	3	1	Stray	N/A	N	Colony	N					0
2015	A28510932	Gizzy	M	Domestic Longhair	Black/white	4.52	2001-04-11	2007-06-15	7/13/15	7	6	Owner	Owner died	N	Colony	N					0
2015	A29873911	Gomez	M	Domestic Longhair	Brown/White/Tabby	10.11	2010-09-05	2010-08-15	11/16/15	24	21	Stray	N/A	N	Colony	N					0
2015	A29625418	Lili	F	Domestic shorthair	Black/White	4.04	2009-12-11	2009-12-15	9/26/15	14	2	Owner	Allergic	N	Colony	N					0
2015	A25276365	Marshmallow	F	Domestic Shorthair	Grey/White/Tabby	3.01	3/30/12	3/30/15	2004-01-15	0	2	Owner	Too many	N	Colony	N					0
2015	A28239731	Matty	F	Domestic Shorthair	Brown/Tabby	10.11	6/27/05	6/27/15	2008-04-15	34	32	Owner	Cost	N	Colony	N					0
2015	A30012384	Molly	F	Domestic Shorthair	Tan/White	5.01	10/24/10	10/24/15	10/26/15	2	1	Owner	No Home	N	Colony	N					0
2015	A25072803	Pastry	F	Domestic Shorthair	Grey/White/Tabby	1.03	2003-02-14	2003-02-15	2003-12-15	10	10	Owner	Too many	N	Colony	N					0
2015	A29951554	Pumpurrdore	M	Domestic Shorthair	White	10.05	10/17/05	10/17/15	2011-03-15	13	11	Stray	N/A	N	Colony	N					0
2015	A29939409	Reese	F	Domestic Shorthair	Brown/Tabby	2.03	10/16/13	10/16/15	10/26/15	10	10	Owner	Too many	N	Colony	N					0
2015	A25088627	Ruthie	F	Domestic Shorthair	Black/White	3.01	2003-04-12	2003-04-15	2003-07-15	3	3	Owner	Owner ill	N	Colony	N					0
2015	A25335573	Stilts	M	Domestic Shorthair	Black/White	3.14	2004-07-12	2004-04-15	5/27/15	41	42	Owner	Too many	N	Colony	N					0
2015	A30261602	Andy	M	Domestic Shorthair	Brown/Tabby	2.55	5/26/13	11/24/15	2012-12-15	8	17	Transfer in	Sign over	Y	Colony	N					0
2015	A24810929	Farah	F	Domestic Shorthair	Orange/White	7.65	7/22/07	1/21/15	3/14/15	44	44	Owner	Owner ill	N	Colony	N					0
2015	A24818746	Fribble	F	Domestic shorthair	White/Orange/Calico	10.14	1/23/05	1/22/15	3/14/15	45	46	Owner	Owner ill	N	Colony	N					0
2015	A25009799	Gloria	F	Siamese/Domestic shorthair	Brown/White/Tabby	1.52	8/21/13	2/19/15	2/26/15	6	7	Owner	Too many	N	Colony	N					0
2015	A25004824	Leeah	F	Domestic Shorthair	Orange/White torbie	1.02	2/19/14	2/19/15	2/26/15	6	7	Owner	Too many	N	Colony	N					0
2015	A29733904	Muffin	F	Domestic Shorthair	Brown/Orange/Torbie	8.07	9/24/07	9/24/15	10/17/15	23	16	Owner	No Home	N	Colony	N					0
2015	A28188592	Daisy	F	Domestic Longhair	White	5.01	6/22/10	6/22/15	6/25/15	2	3	Owner	Move	N	Colony	N					0
2015	A24799657	Fios	M	Siamese/Mix	Red/Point	10.03	1/19/05	1/19/15	1/29/15	7	7	Owner	Owner ill	N	Colony	N					0
2015	A24802480	Friday	M	Domestic Shorthair	Orange/White/Tabby	7.04	1/20/08	1/20/15	1/31/15	11	11	Owner	Owner ill	N	Colony	N					0
2015	A27836232	Jasmine	F	Siamese	Lilac/Point	2.65	9/20/13	5/15/15	5/16/16	1	1	Owner	Allergic	N	Colony	N					0
2015	A27836219	Jasper	M	Siamese	Seal/Point	1.66	9/20/13	5/15/15	5/20/15	5	5	Owner	Allergic	N	Colony	N					0
2015	A30155626	Kitty Carlislie	F	Domestic Shorthair	Blue	3.05	2011-10-12	2011-10-15	11/28/15	16	9	Owner	No Home	N	Colony	N					0
2015	A25178427	Meemo	F	Domestic Shorthair	Brown/White/Tabby	2	3/17/13	3/17/15	3/18/15	1	1	Owner	Move	N	Colony	N					0
2015	A24937088	Papaya	F	Domestic Shorthair	White/Orange/Calico	1.01	2002-09-14	2002-09-15	2002-11-15	1	2	Owner	Too many	N	Colony	N					0
2015	A30298079	Patrick	M	Domestic Shorthair	Black	0.72	3/30/15	11/30/15	12/18/15	14	11	Owner	Too many	N	Colony	N					0
2015	A28188638	Sara	F	Domestic Longhair	Grey/Tabby	10.01	6/22/05	6/22/15	6/24/15	2	2	Owner	Move	N	Colony	N					0
2015	A25162604	Willie	M	Domestic Shorthair	Brown/Tabby	9.17	3/14/06	3/14/15	2005-12-15	22	53	Owner	Move	N	Colony	N					0
2015	A27658007	Angel	M	Domestic Shorthair	Brown/white/Tabby	1	4/24/14	4/24/15	4/25/15	1	1	Owner	Too many	N	Colony	N					0
2015	A25013763	Bara	F	Domestic Shorthair	Grey/White/Calico	4.16	2/20/11	2/20/15	4/20/15	0	2	Owner	Too many	N	Colony	N					0
2015	A25331832	Bella	F	Ragdoll/Mix	Blue/White	4.7	7/26/10	2004-07-15	2004-07-15	1	1	Owner	Owner ill	N	Colony	N					0
2015	A27658021	Boots	F	Domestic Longhair	Grey/White/Tabby	1.02	4/24/14	4/24/15	2005-01-15	7	7	Owner	Too many	N	Colony	N					0
2015	A30298102	California	F	Domestic Shorthair	Tan/White/Calico	5.21	2012-04-10	11/30/15	2/16/16	74	71	Owner	Too many	N	Colony	N					0
2015	A27926415	Calli	F	Domestic Shorthair	White/Brown/Torbie	1.01	5/26/14	5/26/15	5/30/15	2	4	Owner	Too many	N	Colony	N					0
2015	A30484195	Candy Land	F	Domestic Shorthair	Brown/Tabby	2.05	12/28/13	12/28/15	1/16/16	10	19	Owner	Too many	N	Colony	N					0
2015	A24789332	Chunk	M	Domestic Longhair	Brown/Tabby	3.01	1/17/12	1/17/15	1/19/15	1	2	Owner	Land Lord	N	Colony	N					0
2015	A30416979	Cookie Dough	F	Domestic Shorthair	Black/Orange/Calico	4.51	6/17/11	12/16/15	12/19/15	3	3	Owner	Land Lord	N	Colony	N					0
2015	A29317054	Don Ho	M	Domestic Shorthair	Black	2.05	2008-07-13	2008-07-15	8/26/15	14	8	Stray	N/A	N	Colony	N					0
2015	A24321081	Faden	M	Domestic Shorthair/Mix	Blue	1.19	11/13/13	1/22/15	1/22/15	1	1	Owner	Too Many	N	Colony	N					0
2015	A24812524	Felicity	F	Domestic Shorthair	Brown/Tabby	8.52	7/23/06	1/21/15	1/26/15	5	5	Owner	Owner ill	N	Colony	N					0
2015	A28222181	Gorgonzola	M	Domestic Shorthair	Black	2.01	6/25/13	6/25/15	6/30/15	4	2	Stray	N/A	N	Colony	N					0
2015	A28207711	Hula Hoop	F	Domestic Shorthair	Black	3.03	6/24/12	6/24/15	2007-06-15	7	7	Stray	N/A	N	Colony	N					0
2015	A28143691	Jake	M	Domestic Shorthair	Orange/Tabby	1.04	6/17/14	6/17/15	2007-02-15	7	1	Stray	N/A	N	Colony	N					0
2015	A30491411	Jerry	M	Domestic Shorthair	Brown/Tabby	2.51	6/30/13	12/29/15	2001-02-16	4	4	Owner	No home	N	Colony	N					0
2015	A30184046	Joyfull	F	Domestic Shorthair	Brown/Tabby	4.01	11/14/11	11/14/15	11/17/15	3	3	Owner	Too many	N	Colony	N					0
2015	A27697141	Mao	M	Domestic Shorthair	Brown/Tabby	1.01	4/29/14	4/29/15	2005-02-15	0	1	Owner	Move	N	Colony	N					0
2015	A25276365	Marshmallow	F	Domestic Shorthair	Grey/White/Tabby	3.01	3/30/12	3/30/15	2004-01-15	0	1	Owner	Too many	N	Colony	N					0
2015	A30231843	Maximus	M	Domestic Longhair	Orange/White/Tabby	3.04	11/20/12	11/20/15	2012-03-15	13	4	Owner	Owner ill	N	Colony	N					0
2015	A24758682	Muko	F	Domestic Shorthair	Orange/Black/Calico	5.01	1/13/10	1/13/15	1/17/15	4	4	Owner	New Baby	N	Colony	N					0
2015	A25331860	Nikko	F	Ragdoll/Mix	White/Black	3.01	2004-07-12	2004-07-15	2004-09-15	2	2	Owner	Owner ill	N	Colony	N					0
2015	A24798657	Oriana	F	Domestic Shorthair	Black/White	3.01	1/19/12	1/19/15	1/21/15	1	2	Owner	Too many	N	Colony	N					0
2015	A25236492	Pauly	M	Domestic Shorthair	Brown/Tabby	2.06	3/28/13	3/24/15	4/20/15	6	7	Stray	N/A	N	Colony	N					0
2015	A24825173	Peaches	F	Domestic Longhair/Mix	Orange/White/Tabby	6.01	1/22/09	1/22/15	1/24/15	2	2	Owner	Unwanted	N	Colony	N					0
2015	A30184053	Pi	F	Domestic Shorthair	Brown/Black/Tortoiseshell	4.01	11/14/11	11/14/15	11/18/15	4	4	Owner	Too many	N	Colony	N					0
2015	A24897003	Porsche	F	Balinese	Lilac/Point	1	2002-03-14	2002-03-15	2002-04-15	1	1	Owner	Too many	N	Colony	N					0
2015	A30213924	Pumpkin	F	Domestic Shorthair	Blue/White/Calico	4.04	11/18/11	11/19/15	2012-02-15	0	0	Owner	House Fire	N	Colony	N					0
2015	A25157158	Q	M	Domestic Shorthair	Orange/Tabby	4.01	3/13/11	3/13/15	3/14/15	1	1	Owner	Owner ill	N	Colony	N					0
2015	A29939407	Raspberry	F	Domestic Shorthair	Brown/Tabby	1.01	10/16/14	10/16/15	10/19/15	3	3	Owner	Too many	N	Colony	N					0
2015	A29923709	Raven	F	Domestic Shorthair	Black	2.01	10/14/13	10/14/15	10/17/15	3	3	Owner	Owner died	N	Colony	N					0
2015	A30298067	Ringo	M	Domestic Shorthair	Grey/Tabby	3.01	2001-12-13	11/30/15	1/16/16	4	4	Owner	Too many	N	Colony	N					0
2015	A24834926	Rizzo	F	Domestic Shorthair	Orange/Black/Calico	3.55	7/26/11	1/24/15	2002-12-15	1	6	Owner	Too many	Y	Colony	N					0
2015	A29274428	Rosie	F	Domestic Shorthair	Orange/Tabby	3.07	2008-03-12	2008-03-15	8/27/15	22	22	Owner	Too many	N	Colony	N					0
2015	A24758691	Rusty	M	Domestic Shorthair	Orange/Tabby	4.01	1/13/11	1/13/15	1/17/15	4	4	Owner	New Baby	N	Colony	N					0
2015	A28207716	Seymour	M	Domestic Longhair	Brown/Tabby	2	6/29/13	6/24/15	6/30/15	1	1	Stray	N/A	N	Colony	N					0
2015	A29923701	Simone	F	Domestic Shorthair	Brown/Tabby	2.01	10/14/13	10/14/15	10/17/15	3	3	Owner	Owner Died	N	Colony	N					0
2015	A24896982	Starfish	F	Oriental Shorthair/Mix	White/Grey/Tabby	2.02	2002-03-13	2002-03-15	2002-09-15	6	6	Owner	Too Many	N	Colony	N					0
2015	A30484183	Stratego	M	Domestic Shorthair	Grey/Tabby	2	12/28/13	12/28/15	12/29/15	1	1	Owner	Too Many	N	Colony	N					0
2015	A27629845	Sunny	M	Domestic Shorthair	Orange/Tabby	3.03	4/21/12	4/21/15	2005-02-15	0	1	Stray	N/A	Y	Colony	N					0
2015	A30255635	Sylvester	M	Domestic Shorthair	Black/White	1.01	11/23/14	11/23/15	11/28/15	5	5	Owner	Too Many	N	Colony	N					0
2015	A24878280	Tallulah	F	Domestic Shorthair	Brown/Tabby	3.01	1/30/12	1/30/15	2002-03-15	4	4	Owner	Too Many	N	Colony	N					0
2015	A30184050	Tina	F	Domestic Shorthair	Brown/Tabby	4	11/14/11	11/14/15	11/14/15	1	1	Owner	Too Many	N	Colony	N					0
2015	A27926426	Tyrese	M	Domestic Shorthair	Black	1.01	5/26/14	5/26/15	5/30/15	2	4	Owner	Too Many	N	Colony	N					0
2015	A25212679	Velma	F	Domestic Shorthair	Black	2.01	3/21/13	3/21/15	3/23/15	2	2	Owner	Too Many	N	Colony	N					0
2015	A28207714	Wilson	M	Domestic Shorthair	Brown/Tabby	2.02	6/24/13	6/24/15	6/30/15	1	1	Stray	N/A	N	Colony	N					0
2015	A29899917	Winnie	F	Domestic Longhair	Grey/Cream/Torbie	2.01	2010-12-13	2010-12-15	10/14/15	1	2	Owner	Too Many	N	Colony	N					0
2015	A29788730	Ari	M	Domestic Longhair	White	8.15	9/30/07	9/30/15	11/21/15	36	34	Stray	N/A	N	Offsite	N					0
2015	A27865287	Obie 2	M	Siamese/Mix	Seal/Point	1.07	5/18/14	5/18/15	2006-11-15	1	0	Stray	N/A	N	Caging	N					0
2015	A25071663	Filo	M	Siamese/Mix	Blue/Point	7.04	2003-02-08	2003-02-15	3/14/15	9	9	Owner	Other pet	N	Caging	N					0
2015	A25019267	Suzy	F	Domestic Shorthair	Black	3.05	2/21/12	2/21/15	2003-10-15	11	10	Owner	Move	N	Caging	N					0
2015	A28047220	Lemon Drop	F	Domestic Shorthair	Brown/White/Tabby	3	2006-10-12	2006-06-15	2006-11-15	1	0	Stray	N/A	N	Caging	N					0
2015	A30302266	Magnificat	M	Domestic Shorthair	White/Orange/Tabby	7.03	2012-02-08	2012-01-15	2012-11-15	0	0	Owner	Owner died	N	Caging	N					0
2015	A29297222	Satin	F	Domestic Longhair	White	7.08	2008-05-08	2008-05-15	2009-03-15	1	0	Stray	N/A	N	Caging	N					0
2015	A27752320	Abby	F	Domestic Shorthair	Black/White	2.18	2005-05-13	2005-05-15	2007-11-15	42	30	Stray	N/A	N	Offsite	N					0
2015	A28625823	Abigail	F	Domestic Shorthair	Orange/White/Calico	3.05	7/17/12	7/17/15	2008-03-15	17	17	Owner	Too many	N	Offsite	N					0
2015	A29251290	Agnes (Miss Meowgee)	F	Domestic Shorthair	Orange/White/Tabby	1.25	7/31/14	7/31/15	10/30/15	8	8	Owner	Too many	N	Foster	N					0
2015	A27999652	Alexander	M	Domestic Longhair	Brown Tabby	2.06	2006-02-13	2006-02-15	6/23/15	21	21	Owner	Too many	N	Offsite	N					0
2015	A29851724	Applesauce	F	Domestic Shorthair	White/Grey/Tabby	1.09	2010-06-14	2010-06-15	2011-08-15	24	24	Owner	Cost	N	Offsite	N					0
2015	A29208907	Aunt Fannie	F	Domestic Shorthair	Grey/Tabby	10.14	7/27/05	7/27/15	9/15/15	43	40	Owner	Behavior	N	Offsite	N					0
2015	A27932322	Bobby	M	Domestic Shorthair	Black/White	2.12	5/26/13	5/26/15	2007-09-15	44	44	Owner	Move	N	Offsite	N					0
2015	A30373749	Bocca	F	Domestic Shorthair Mix	Grey/White	5.01	2012-10-10	2012-10-15	12/14/15	4	4	Owner	Land lord	N	Offsite	N					0
2015	A29646391	Brie	F	Domestic Shorthair	Orange Tabby	2.12	9/15/13	9/15/15	10/30/15	15	8	Owner	Too many	N	Foster	N					0
2015	A29356091	Brittany	F	Domestic Shorthair	Brown/Tabby	5.17	2008-12-10	2008-12-15	2010-11-15	52	43	Stray	N/A	N	Offsite	N					0
2015	A29785085	Brooks	M	Domestic Shorthair	Black	6.19	9/29/09	9/29/15	2012-05-15	56	38	Stray	N/A	N	Offsite	N					0
2015	A27932314	Cookie	M	Domestic Shorthair	Black/white	2.17	5/26/13	5/26/15	7/27/15	53	50	Owner	Move	N	Offsite	N					0
2015	A29446040	Crawfish	F	Domestic Shorthair	Black	1.07	8/22/14	8/22/15	9/18/15	25	22	Stray	N/A	N	Offsite	N					0
2015	A27999658	Drizella	F	Domestic Shorthair	Blue	1.59	2012-02-13	2006-02-15	2007-07-15	22	22	Owner	Too many	N	Offsite	N					0
2015	A28510924	Edison	M	Domestic Shorthair	Blue	5.61	2001-04-10	2007-06-15	8/13/15	11	13	Owner	Owner died	N	Foster	N					0
2015	A30295026	Felix	M	Domestic Shorthair	Black/White	4.03	11/30/11	11/30/15	2012-10-15	6	5	Owner	Too many	N	Foster	N					0
2015	A29303464	Fritter	F	Domestic Shorthair	Black/White	3.03	2008-06-12	2008-06-15	8/17/15	11	8	Stray	N/A	N	Offsite	N					0
2015	A26962773	Grams	F	Domestic shorthair	Brown/Tabby	13.1	4/14/02	4/14/15	5/16/15	32	32	Owner	Owner died	N	Offsite	N					0
2015	A29434963	Gus	M	Domestic Shorthair	Brown/Tabby	5.04	8/21/10	8/21/15	2009-05-15	15	15	Stray	N/A	N	Offsite	N					0
2015	A27927759	Hans	M	Domestic Shorthair Mix	Black/White	6.04	5/26/09	5/26/15	2006-09-15	11	14	Stray	N/A	N	Offsite	N					0
2015	A27934443	Igmar Bergcat	M	Domestic Shorthair	Brown/tabby	5.14	5/26/10	5/26/15	7/16/15	48	51	Stray	N/A	N	Offsite	N					0
2015	A30467061	Jayden	F	Domestic Shorthair Mix	Black/White	8.02	12/23/07	12/23/15	12/30/15	7	4	Owner	Allergic	N	Offsite	N					0
2015	A30373758	Kippey	M	Domestic Shorthair mix	Brown/White/Tabby	6.03	2012-10-09	2012-10-15	12/19/15	9	9	Owner	Land lord	N	Offsite	N					0
2015	A30295106	Kitty Gaga (aka Adelade)	F	Domestic Shorthair	Black/Orange/Tortoiseshell	5.11	11/30/10	11/30/15	2001-09-16	17	17	Owner	Too many	N	Foster	N					0
2015	A24929654	Lacey	F	Domestic Shorthair MIx	Blue/White	4.02	2002-07-11	2002-07-15	2/14/15	7	7	Owner	Owner ill	N	Offsite	N					0
2015	A25004822	Liberty	M	Siamese/Domestic shorthair	Red/Point	4.04	2/19/11	2/19/15	2003-06-15	14	15	Owner	Too many	N	Offsite	N					0
2015	A30373775	Logan	M	Domestic Longhair mix	Brown/Tabby	3.62	2005-05-12	2012-10-15	12/16/15	6	6	Owner	Land lord	N	Offsite	N					0
2015	A25004820	Lorence	M	Siamese/Domestic shorthair	Red/Point	4.05	2/19/11	2/19/15	2003-08-15	16	16	Owner	Too many	N	Offsite	N					0
2015	A30051544	Lottie	F	Domestic Shorthair	Brown/Tabby	2.64	4/30/13	10/29/15	12/20/15	51	50	Owner	Found Animal	N	Offsite	N					0
2015	A25212213	Lucy	F	Domestic Shorthair	Brown/White/Tabby	1.05	3/21/14	3/21/15	2004-07-15	2	2	Owner	Too many	N	Foster	N					0
2015	A30218533	Lux	M	Domestic Longhair	Brown/Tabby	1.04	11/18/14	11/18/15	2012-01-15	3	3	Owner	House fire	N	Foster	N					0
2015	A30294953	McLovin	M	Domestic Shorthair	Black	3.18	11/30/12	11/30/15	2002-03-16	65	64	Owner	Too many	N	Offsite	N					0
2015	A30294919	Michelle	F	Domestic Shorthair	Brown/White/Tabby	3.03	2012-02-12	11/30/15	12/13/15	13	12	Owner	Too many	N	Offsite	N					0
2015	A29906367	Nico	F	Domestic Shorthiar	Black/Orange/Tortoiseshell	5.17	2010-12-10	2010-12-15	2012-12-15	51	51	Stray	N/A	Y	Offsite	N					0
2015	A25160958	O'Mally	M	Domestic Shorthair	Black/White	6.07	3/14/09	3/14/15	2004-08-15	16	15	Stray	N/A	N	Offsite	N					0
2015	A30112931	Oak	F	Domestic Shorthair	Black/White	4.05	2011-05-11	2011-05-15	11/21/15	10	10	Stray	N/A	N	Offsite	N					0
2015	A27999640	Perla	F	Domestic Shorthair	Brown/Tabby	2.08	2006-02-13	2006-02-15	6/30/15	27	28	Owner	Too many	N	Offsite	N					0
2015	A30296439	Pokeman	F	Domestic Longhair	Black	3.08	11/30/12	11/30/15	12/29/15	29	29	Owner	Too many	N	Offsite	N					0
2015	A27934412	Quentin Tailentino	M	Domestic Shorthair/Mix	Brown/White/Tabby	3.05	5/26/12	5/26/15	6/13/15	15	18	Stray	N/A	N	Offsite	N					0
2015	A30296575	Ralphy	M	Domestic Shorthair	Brown/White/Tabby	8.08	11/30/07	11/30/15	12/27/15	28	25	Owner	Too many	N	Offsite	N					0
2015	A29939405	Reed	M	Domestic Shorthair	Grey/Tabby	1.07	10/16/14	10/16/15	2011-10-15	25	25	Owner	Too many	N	Offsite	N					0
2015	A28251138	Scrabble	F	Domestic Longhair	Black/White	1.04	6/29/14	6/29/15	2007-12-15	10	9	Stray	N/A	N	Offsite	N					0
2015	A27745648	Shaggy	M	Domestic Longhair	Brown/Tabby	7.12	2005-05-08	2005-05-15	6/18/15	44	42	Owner	Owner died	N	Offsite	N					0
2015	A24741229	Sizzler	F	Domestic Shorthair	Grey/White/Tabby	3.13	2001-10-12	2001-10-15	2/26/15	33	33	Stray	N/A	N	Offsite	N					0
2015	A30373765	Smokey	M	Domestic Shorthair/Mix	Grey/Tabby	3.61	2005-05-12	2012-10-15	2012-12-15	2	2	Owner	Land lord	N	Offsite	N					0
2015	A30373786	Spotty	M	Domestic Shorthair/Mix	Brown/White/Tabby	3.61	2005-05-12	2012-10-15	2012-12-15	2	2	Owner	Land lord	N	Offsite	N					0
2015	A27934470	Stanley Mewbrick	M	Domestic Shorthair/Mix	Brown/White/Tabby	5.07	5/26/10	5/26/15	6/18/15	20	23	Stray	N/A	N	Offsite	N					0
2015	A29247812	Taters	M	Domestic Shorthair	Black	4.11	7/31/11	7/30/15	2009-08-15	29	28	Stray	N/A	N	Offsite	N					0
2015	A28510938	Tesla	M	Domestic Shorthair	Orange/Tabby	8.1	2007-06-07	2007-06-15	2008-10-15	26	34	Owner	Owner died	N	Offsite	N					0
2015	A30298092	Tom	M	Domestic Shorthair	Blue/White	1.13	11/30/13	11/30/15	1/18/15	1	2	Owner	Too many	N	Foster	N					0
2015	A28119315	Alpha Bits	F	Domestic Shorthair	Black/White	1.09	6/15/14	6/15/15	7/17/15	26	21	Stray	N/A	N	Offsite	N					0
2015	A28295959	Ceejay	M	Domestic Shorthair	Black	12.18	2007-03-03	2007-03-15	2009-05-15	64	64	Owner	Owner died	N	Offsite	N					0
2015	A28119318	Cheerios	F	Domestic Shorthair	Black/white	2.09	6/15/13	6/15/15	7/17/15	26	21	Stray	N/A	N	Offsite	N					0
2015	A29646400	Cheez Whiz	M	Domestic Shorthair	Orange/Tabby	2.07	9/15/13	9/15/15	2010-11-15	26	26	Owner	Too many	N	Offsite	N					0
2015	A25276380	China	F	Domestic Shorthair	Brown/Black/Tabby	3.02	3/30/12	3/30/15	2004-08-15	9	9	Owner	Too many	N	Offsite	N					0
2015	A29733911	Montgomery	M	Domestic Longhair	White/Blue	9.14	9/24/06	9/24/15	11/13/15	16	16	Owner	No Home	N	Foster	N					0
2015	A25013798	Powder (Edward)	M	Siamese/Mix	Red/Point	2.09	2/20/13	2/20/15	3/25/15	15	18	Owner	Too many	N	Foster	N					0
2015	A28295965	Shannon	M	Domestic Shorthair	Black	10.18	2007-03-05	2007-03-15	2009-05-15	64	64	Owner	Owner died	N	Offsite	N					0
2015	A25009805	Sleet (Jacob)	M	Siamese/Mix	Red/Point	1.59	8/21/13	2/19/15	3/25/15	27	28	Owner	Too many	N	Foster	N					0
2015	A29646395	String Cheese	M	Domestic Shorthair	Orange/Tabby	2.07	9/15/13	9/15/15	2010-11-15	26	26	Owner	Too many	N	Offsite	N					0
2015	A30272215	Abbie	F	Domestic Shorthair	White/Tan/Tabby	6.11	11/25/09	11/25/15	2001-02-16	35	31	Owner	Owner died	N	Offsite	N					0
2015	A25031638	Abel	M	Domestic Shorthair	Black	6.07	2/27/09	2/23/15	3/25/15	6	6	Stray	N/A	N	Foster	N					0
2015	A29702456	Andie	F	Domestic Longhair	White/Orange/Calico	8.24	7/20/07	9/21/15	10/15/15	8	8	Owner	Too many	N	Foster	N					0
2015	A28625838	Andrew	M	Domestic Shorthair	Tan/White/Tabby	1.05	7/17/14	7/17/15	2008-03-15	4	4	Owner	Too many	N	Foster	N					0
2015	A28625842	Annabelle	F	Domestic Shorthair	Orange/White/Tabby	1.05	7/17/14	7/17/15	2008-03-15	4	4	Owner	Too many	N	Foster	N					0
2015	A27950102	Ashley	F	Domestic Shorthair	Brown/Tabby	7.2	5/28/08	5/28/15	2008-07-15	14	11	Transfer	Transfer	N	Foster	N					0
2015	A28625820	Ashley	F	Domestic Shorthair	Orange/White/Tabby	3.07	7/17/12	7/17/15	8/13/15	8	8	Owner	Too many	N	Foster	N					0
2015	A25095439	Aurora	F	Domestic Shorthair	White/Orange/Calico	10.04	2003-05-05	2003-05-15	3/18/15	9	9	Owner	Other pet	N	Foster	N					0
2015	A29449091	Autumn	F	Domestic Shorthair	Brown/Torbie	5.24	8/22/10	8/22/15	11/15/15	47	46	Stray	N/A	N	Offsite	N					0
2015	A30244138	Azrael	M	Domestic Shorthair	White/Grey/Tabby	4.21	11/21/11	11/21/15	2002-03-16	16	16	Stray	N/A	N	Foster	N					0
2015	A26964186	Bambam	M	Domestic Shorthair	Tan/Tabby	3.52	10/15/11	4/14/15	4/22/15	5	5	Stray	N/A	N	Offsite	N					0
2015	A30077490	Becky Smith	F	Domestic Shorthair/Mix	Black/White	3.09	2011-01-12	2011-01-15	2012-05-15	29	28	Owner	Owner died	N	Offsite	N					0
2015	A25223846	Bo	F	Domestic Shorthair	Brown/Tabby	2.06	3/23/13	3/23/15	4/14/15	7	5	Stray	N/A	N	Foster	N					0
2015	A27628585	Bobbie	F	Domestic Shorthair	Blue/Tan/Tortoiseshell	2.07	4/21/13	4/21/15	5/17/15	17	16	Owner	Cost	N	Offsite	N					0
2015	A29282247	Boo Boo Kitty	F	Domestic Longhair	Brown/White/Tabby	5.18	2008-06-10	2008-04-15	2010-09-15	7	4	Stray	N/A	N	Foster	N					0
2015	A24742960	Briggs	M	Domestic Shorthair/Mix	Blue/White	2.06	2001-10-13	2001-10-15	2002-02-15	23	23	Stray	N/A	N	Offsite	N					0
2015	A27797248	Bunnie	F	Domestic Shorthair/Manx	Grey	3.12	2005-11-12	2005-11-15	6/24/15	29	29	Stray	N/A	N	Offsite	N					0
2015	A28700615	Butter Brickle	F	Domestic Shorthair	Brown/Tabby	1.61	1/24/14	7/25/15	2009-02-15	26	22	Stray	N/A	N	Offsite	N					0
2015	A29410781	Candy Apple	F	Domestic Shorthair/Mix	Brown/White/Tabby	2.03	8/18/13	8/18/15	8/28/15	10	8	Stray	N/A	N	Offsite	N					0
2015	A29646397	Cheddar Melt	M	Domestic Shorthair	Orange/Taby	2.07	9/15/13	9/15/15	2010-11-15	26	26	Owner	Too many	N	Offsite	N					0
2015	A27779349	Clubhouse	M	Domestic Shorthair	Brown/Tabby	1.07	2005-08-14	2005-08-15	2006-02-15	7	5	Stray	N/A	N	Foster	N					0
2015	A24913187	Cookie	F	Domestic Shorthair	Black/Whtie	5.09	2002-05-10	2002-05-15	2003-10-15	16	12	Owner	Owner arest	N	Foster	N					0
2015	A24897012	Cornball	M	Domestic Shorthair	Blue/White	3.05	2002-03-12	2002-03-15	2/22/15	19	19	Owner	Too many	N	Offsite	N					0
2015	A29243273	Cream Puff	F	Domestic Shorthair	Black/White	1.67	1/29/14	7/30/15	2010-02-15	34	35	Owner	Unwanted	N	Offsite	N					0
2015	A29644910	Crowley	M	Domestic Shorthair	Black	6.06	9/14/09	9/14/15	2010-06-15	3	3	Owner	Injured	N	Foster	N					0
2015	A28251353	Cuda	M	Domestic Longhair	Grey/White/Tabby	8.21	6/29/07	6/29/15	2009-11-15	10	5	Owner	Move	Y	Foster	N					0
2015	A30407417	Dahlia	F	Domestic Shorthair	Black	3.08	12/15/12	12/15/15	2001-12-16	24	24	Stray	N/A	N	Offsite	N					0
2015	A24739814	Daisy	F	Domestic Shorthair	White/Black	1.57	2007-11-13	2001-09-15	2002-05-15	7	6	Stray	N/A	N	Foster	N					0
2015	A29384711	Daisy Mae	F	Domestic Longhair	Orange/Black/Calico	3.02	8/15/12	8/15/15	8/23/15	8	8	Owner	Other pet	N	Offsite	N					0
2015	A28622857	Dandy	M	Domestic Longhair	Black/Whtie	2.05	7/17/13	7/17/15	2008-04-15	10	10	Stray	N/A	N	Foster	N					0
2015	A29638229	Denim	M	Domestic Shorthair	Blue	5.13	9/14/10	9/14/15	10/30/15	14	7	Stray	N/A	N	Foster	N					0
2015	A29496964	Denver	M	Domestic Shorthair	Black/White	3.06	2009-08-12	8/27/15	2010-01-15	16	8	Stray	N/A	N	Offsite	N					0
2015	A30272907	Diamond Sunshine	F	Domestic Shorthair	Brown/Tabby	2.04	11/25/13	11/25/15	2012-08-15	10	10	Stray	N/A	N	Offsite	N					0
2015	A29514181	Edy	F	Domestic Shorthair	Brown/Tabby	3.21	8/30/12	8/30/15	11/14/15	22	16	Stray	N/A	N	Offsite	N					0
2015	A29367666	Farrah	F	Domestic Shorthair	Grey/White	2.15	8/13/13	8/17/15	2010-05-15	10	7	Owner	Sign over	N	Foster	N					0
2015	A27763563	Flora/Dusty	F	Domestic Longhair	Black/White	3.07	2005-07-12	2005-07-15	2006-01-15	19	17	Stray	N/A	N	Caging	N					0
2015	A29887930	Fred	M	Domestic Shorthair	Black/White	1.09	2010-09-14	2010-09-15	2011-10-15	23	15	Owner	Land lord	N	Offsite	N					0
2015	A29588965	Fritz	M	Domestic Longhair	White/Blue	9.08	2009-08-06	2009-09-15	2010-06-15	19	17	Owner	Allergic	N	Foster	N					0
2015	A29301178	Garfield	M	Domestic Shorthair	Tan/Tabby	7.08	2008-06-08	2008-06-15	2009-03-15	22	21	Owner	Cost	N	Offsite	N					0
2015	A29971715	Giblet	M	Domestic Shorthair	Orange/White/Tabby	4.08	10/20/11	10/20/15	11/16/15	13	12	Stray	N/A	N	Offsite	N					0
2015	A26972804	Gideon	M	Domestic Shorthair	Grey/White	3.1	4/28/12	4/23/15	2006-02-15	19	17	Owner	Cost	N	Foster	N					0
2015	A28539860	Glowstick	F	Domestic Shorthair	Brown/Orange/Torbie	3.1	2007-08-12	2007-08-15	8/13/15	2	2	Stray	N/A	N	Foster	N					0
2015	A28544569	Gracie	F	Domestic Shorthair	White/Black	6.11	2007-09-09	2007-09-15	8/17/15	27	25	Stray	N/A	N	Offsite	N					0
2015	A26989186	Grand Duke	M	Domestic Shorthair	Orange/Tabby	2.07	4/17/13	4/17/15	2005-12-15	12	12	Stray	N/A	N	Offsite	N					0
2015	A29207728	Griddle	M	Domestic Longhair	Grey/Tabby	2.1	7/27/13	7/27/15	2009-03-15	11	10	Stray	N/A	N	Offsite	N					0
2015	A24911586	Henry	M	Domestic Shorthair	Orange/Tabby	4.04	2/13/11	2002-04-15	2/25/15	8	8	Owner	Medical Treatment	N	Foster	N					0
2015	A25180918	Hercules	M	Domestic Shorthair	Black/White	3.1	3/17/12	3/17/15	4/24/15	4	4	Stray	N/A	N	Foster	N					0
2015	A27983990	Honeydew	F	Domestic Longhair	White/Black	2.08	2006-01-13	2006-01-15	2007-02-15	27	5	Stray	N/A	N	Offsite	N					0
2015	A28276633	Hopscotch	F	Domestic Shorthair	Black	4.05	7/17/11	2007-01-15	2008-03-15	16	17	Stray	N/A	N	Offsite	N					0
2015	A30305441	Howie Lee	M	Domestic Shorthair	White/Tan/Tabby	1.62	4/26/14	2012-01-15	2012-07-15	3	2	Stray	N/A	N	Offsite	N					0
2015	A25178433	Jack	M	Domestic Shorthair	Brown/White/Tabby	2.02	3/17/13	3/17/15	3/25/15	8	8	Owner	Move	N	Offsite	N					0
2015	A25178376	Jarel	M	Domestic Shorthair	Brown/White/Tabby	1.51	9/17/14	3/17/15	3/20/16	3	3	Owner	Move	N	Offsite	N					0
2015	A24880055	Jelly	F	Domestic Shorthair	Grey/Beige/Tabby	1.58	2008-01-13	1/30/15	2/28/15	15	12	Stray	N/A	N	Offsite	N					0
2015	A29571287	Joan Rivers	F	Domestic Shorthair	Black	2.08	2009-10-13	2009-05-15	2010-11-15	21	17	Stray	N/A	N	Offsite	N					0
2015	A24768579	Jomeo	M	Domestic Longhair	Brown/White/Tabby	3.05	1/14/12	1/15/15	2002-01-15	17	16	Owner	Unwanted	N	Offsite	N					0
2015	A30441480	Jonah	M	Domestic Shorthair	Black	8.12	12/19/07	12/19/15	1/30/16	31	31	Stray	N/A	N	Offsite	N					0
2015	A25246069	Kc And The Sunshine Band	M	Domestic Shorthair	Orange/White/Tabby	5.15	3/26/10	3/26/15	5/18/15	7	6	Owner	Move	N	Foster	N					0
2015	A25313905	King	M	Domestic Longhair	Black/White	2.03	2004-04-13	2004-03-15	4/16/15	7	7	Stray	N/A	N	Foster	N					0
2015	A24874564	Kira	F	Domestic Longhair	Black/Orange/Tortoiseshell	2.05	1/30/13	1/30/15	2/17/15	11	7	Stray	N/A	N	Foster	N					0
2015	A27685819	Lampwick	M	Domestic Shorthair	Black	2.18	4/28/13	4/28/15	2007-04-15	58	48	Owner	Owner died	N	Offsite	N					0
2015	A29245825	Layla	F	Domestic Shorthair	White/Brown/Tabby	2.03	7/30/13	7/30/15	2008-11-15	11	10	Stray	N/A	N	Offsite	N					0
2015	A27708574	Lola	F	Domestic Shorthair	Black/White	2.16	4/30/13	4/30/15	6/29/15	9	9	Stray	N/A	N	Foster	N					0
2015	A30304785	Madame Meow	F	Domestic Shorthair	Black	3.54	2006-02-12	2012-01-15	12/16/15	8	2	Stray	N/A	N	Foster	N					0
2015	A25229756	Mandy	F	Domestic Shorthair	Brown/Tabby	3.58	9/24/11	3/24/15	4/22/15	11	10	Owner	Cost	Y	Foster	N					0
2015	A25009254	Milo	M	Domestic Longhair	Tan	9.11	2/19/06	2/19/15	3/30/15	8	8	Owner	Allergic	N	Foster	N					0
2015	A25205726	Misha	F	Siamese	Cream/Blue/Point	10.08	3/20/05	3/20/15	4/17/15	7	7	Owner	Owner died	N	Foster	N					0
2015	A25092541	Missy	F	Domestic Shorthair	Black	1.04	2003-04-14	2003-04-15	3/18/15	5	4	Stray	N/A	N	Foster	N					0
2015	A28120425	Moe	F	Domestic Shorthair	Black/White	1.08	6/15/14	6/15/15	7/16/15	23	20	Owner	Cost	N	Offsite	N					0
2015	A30440851	Morgan	M	Domestic Longhair	Brown/White/Tabby	6.03	12/19/09	12/19/15	12/28/15	4	4	Stray	N/A	N	Offsite	N					0
2015	A30466946	Mr. Klaus	M	Domestic Longhair	Black	2.05	12/23/13	12/23/15	2001-12-16	15	14	Stray	N/A	N	Offsite	N					0
2015	A29683133	Oktoberfest-Garfield?	M	Domestic Shorthair	Cream/Tabby	4.22	9/18/11	9/18/15	2012-07-15	1	2	Stray	N/A	N	Foster	N					0
2015	A28625857	Onion	M	Domestic Shorthair	Whtie/Orange/Tabby	3.03	7/17/12	7/17/15	7/29/15	5	5	Owner	Too many	N	Foster	N					0
2015	A27785320	Patches	M	Domestic Shorthair	Blue/White	3.08	2005-09-12	2005-09-15	2006-08-15	11	10	Stray	N/A	N	Foster	N					0
2015	A30233458	Peanut	M	Bengal/Mix	Brown/Tabby	9.08	11/20/06	11/20/15	12/18/15	27	24	Owner	Medical Treatment	N	Offsite	N					0
2015	A28226891	Peony	F	Domestic Shorthair	Black	2.09	6/25/13	6/25/15	7/27/15	20	11	Stray	N/A	N	Offsite	N					0
2015	A29231507	Petri	M	Domestic Shorthair	Grey/Tabby	2.14	7/29/13	7/29/15	9/17/15	11	9	Stray	N/A	N	Foster	N					0
2015	A24937078	Pineapple	F	Snowshoe/Mix	White/Black/Tricolor	2.03	2002-09-13	2002-09-15	2/20/15	1	2	Owner	Too many	N	Foster	N					0
2015	A28544428	Praline	F	Domestic Shorthair	Black/Orange/Tortoiseshell	2.03	2007-09-13	2007-09-15	7/19/15	10	10	Stray	N/A	N	Offsite	N					0
2015	A24937033	Prickly Pear	M	Domestic Shorthair	Grey/White/Tabby	3.62	2008-11-11	2002-09-15	3/24/15	15	17	Owner	Too many	N	Foster	N					0
2015	A24937060	Puddin'	F	Domestic Shorthair	Orange/Black/Calico	3.05	2002-09-12	2002-09-15	2/28/15	19	19	Owner	Too many	N	Offsite	N					0
2015	A29588969	Quinn -Feta?	F	Domestic Longhair	White/Blue	9.08	2009-08-06	2009-09-15	2010-06-15	19	7	Owner	Allergic	N	Foster	N					0
2015	A24968573	Qwerty	M	Domestic Longhair	Black	2.06	2/13/13	2/13/15	2003-06-15	4	3	Stray	N/A	N	Offsite	N					0
2015	A24686717	Ramsey	M	Domestic Shorthair	Blue	2.11	2001-03-13	2001-03-15	2002-11-15	5	5	Stray	N/A	Y	Foster	N					0
2015	A30294927	Rosey	F	Domestic Shorthair	Blue/White	4.08	11/30/11	11/30/15	12/30/15	3	4	Owner	Too many	N	Foster	N					0
2015	A25180425	Sasha	F	Domestic Shorthair	Brown/Tabby	2.1	3/17/13	3/17/15	4/21/15	4	7	Stray	N/A	N	Foster	N					0
2015	A29968442	Sasha (napolean)	M	Domestic Shorthair	Brown/Tabby	1.6	4/20/14	10/20/15	11/25/15	28	27	Owner	Allergic	N	Foster	N					0
2015	A29687773	Shadow	M	Domestic Shorthair	White/Black	9.12	9/19/06	9/19/15	10/30/15	25	21	Stray	N/A	N	Foster	N					0
2015	A29968420	Sid	M	Domestic Shorthair	Orange/White/Tabby	1.51	4/20/14	10/20/15	10/24/15	4	4	Owner	Allergic	N	Offsite	N					0
2015	A30149965	Skittles	F	Domestic Shorthair	Grey	2.04	2011-10-13	2011-10-15	11/25/15	15	4	Owner	Allergic	N	Offsite	N					0
2015	A29247876	Smokey	M	Domestic Shorthair	Blue	8.08	7/30/07	7/30/15	8/26/15	14	10	Owner	Cost	N	Foster	N					0
2015	A29306857	Snoop Dog	M	Domestic Shorthair	Black/White	5.11	2008-06-10	2008-06-15	9/15/15	26	25	Stray	N/A	N	Offsite	N					0
2015	A25178448	Snowball	M	Domestic Shorthair	Black/White	1.01	3/17/14	3/17/15	3/22/15	5	5	Owner	Move	N	Offsite	N					0
2015	A25248648	Snowmae	F	Domestic Shorthiar	White	12.13	3/26/03	3/26/15	2005-10-15	35	35	Owner	Child Problem	N	Offsite	N					0
2015	A30272210	Spice	F	Domestic Shorthair	White/Brown/Tabby	10.11	11/25/05	11/25/15	2001-02-16	35	33	Owner	Owner died	N	Offsite	N					0
2015	A29831564	Splenda	F	Domestic Shorthair	Grey/Tan/Dilute	2.21	2010-03-13	2010-03-15	12/19/15	7	7	Stray	N/A	N	Offsite	N					0
2015	A27962102	Springroll	F	Domestic Shorthair	Black/Orange/Tortoiseshell	2.34	5/29/13	5/29/15	2010-01-15	58	58	Stray	N/A	N	Offsite	N					0
2015	A27935417	Stalone	M	Domestic Shorthair	White/Grey	1.59	11/27/13	5/26/15	2007-01-15	15	10	Stray	N/A	N	Foster	N					0
2015	A27880976	Sultan	M	Domestic Shorthair	Brown/White/Tabby	3.15	5/20/12	5/20/15	7/14/15	37	26	Stray	N/A	N	Offsite	N					0
2015	A26972374	Sunflower	F	Domestic Shorthair	White/Orange/Calico	1.12	4/15/14	4/15/15	5/28/15	13	10	Stray	N/A	N	Foster	N					0
2015	A25305640	Sunny	M	Domestic Shorthair	Orange/Torbie	1.01	2004-02-14	2004-02-15	2004-06-15	3	4	Stray	N/A	N	Offsite	N					0
2015	A27904979	Suzie	F	Domestic Longhair	Black	7.07	5/22/08	5/22/15	6/17/15	13	7	Owner	No Home	N	Foster	N					0
2015	A30415974	Talia	F	Domestic Shorthair	White/Blue	11.04	12/16/04	12/16/15	12/29/15	10	10	Stray	N/A	N	Foster	N					0
2015	A27825636	The Chairman	M	Domestic Shorthair	Orange/White/Tabby	2.15	5/14/13	5/14/15	2007-06-15	33	24	Owner	Land Lord	N	Offsite	N					0
2015	A29395202	Tony	M	Domesic Shorthair	Orange/Tabby	5.07	8/17/10	8/17/15	2009-10-15	8	7	Owner	Cost	N	Foster	N					0
2015	A28272193	Touche	M	Domestic Shorthair	White/Black	6.06	7/13/09	2007-01-15	2008-03-15	18	18	Stray	N/A	N	Foster	N					0
2015	A25018421	Troy	M	Domestic Shorthair	Black	1.02	2/21/14	2/21/15	2003-01-15	8	8	Stray	N/A	N	Offsite	N					0
2015	A26996693	Twinkle	M	Domestic Shorthair	Grey/White/Tabby	11.16	4/18/04	4/18/15	2006-12-15	26	24	Owner	Move	N	Foster	N					0
2015	A24804015	Valentino	M	Domestic Shorthair	White/Orange/Tabby	5.11	1/20/10	1/20/15	2003-01-15	37	37	Stray	N/A	N	Offsite	N					0
2015	A29505630	Watermelon	F	Domestic Shorthair	Black	1.12	8/28/14	8/28/15	2010-11-15	32	25	Stray	N/A	N	Caging	N					0
2015	A28052731	Winnie	F	Domestic Shorthair	Black/White	6.35	2006-08-09	2006-08-15	10/14/15	69	58	Owner	Land Lord	N	Foster	N					0
2015	A29895768	Abby	F	Domestic Shorthair	White/Grey/Calico	3.16	2010-11-12	2010-10-15	2012-07-15	13	12	Stray	N/A	N	Foster	N					0
2015	A28625853	Abner	M	Domestic Shorthair	Orange/White/Tabby	2.05	7/17/13	7/17/15	2008-04-15	1	1	Owner	Too many	N	Foster	N					0
2015	A29683472	Alexander	M	Domestic Shorthair	Orange/Tabby	1.07	9/18/14	9/18/15	10/15/15	21	21	Stray	N/A	N	Offsite	N					0
2015	A29322482	Alley	F	Domestic Shorthair	Brown/White/Tabby	2.16	2008-08-13	2008-08-15	2010-04-15	13	10	Owner	Found Animal	N	Offsite	N					0
2015	A30431969	Allie	F	Domestic Shorthair/Mix	Black	1.52	6/18/14	12/18/15	12/24/15	6	6	Owner	Cost	N	Offsite	N					0
2015	A27705291	Anastasia	F	Domestic Shorthair	Black/White	5.18	4/30/10	4/30/15	2007-04-15	25	23	Owner	Cost	N	Offsite	N					0
2015	A30251148	Andi	F	Domestic Shorthair	White/Brown/Tabby	3.07	11/23/12	11/23/15	12/18/15	10	5	Stray	N/A	N	Foster	N					0
2015	A30226592	Ansley	M	Siamese/Mix	Cream/Lynx/Point	5.02	11/19/10	11/19/15	11/25/15	1	0	Stray	N/A	N	Caging	N					0
2015	A28088329	Anthony	M	Domestic Longhair	Grey/White	1.06	2006-11-14	2006-11-15	2007-03-15	14	22	Owner	Too many	N	Offsite	N					0
2015	A26957593	Apollo	M	Siamese	Blue/Point	4.01	4/15/11	4/14/15	4/17/15	3	3	Owner	Too many	N	Offsite	N					0
2015	A29918429	Apple	F	Domestic Shorthair	Brown/white/Tabby	3.03	10/14/12	10/14/15	10/24/15	5	4	Stray	N/A	N	Offsite	N					0
2015	A24890043	Apricot	F	Domestic Shorthair	Orange/Tabby	5.08	2002-02-10	2002-02-15	2003-04-15	3	2	Stray	N/A	N	Foster	N					0
2015	A24811017	Aqua	F	Domestic Shorthair	Blue	3.06	1/21/12	1/21/15	2002-12-15	6	1	Stray	N/A	N	Foster	N					0
2015	A27907258	Aquarius	M	Domestic Shorthair	Orange/Tabby	1.56	11/21/13	5/22/15	6/15/15	2	2	Stray	N/A	N	Foster	N					0
2015	A27958748	Archimedes	M	Domestic Shorthair	Brown/Tabby	7.09	2006-02-08	5/28/15	2007-04-15	32	32	Stray	N/A	N	Offsite	N					0
2015	A28172578	Ariah	F	Domestic Shorthair	Black	5.04	6/19/10	6/19/15	2007-04-15	10	10	Stray	N/A	N	Offsite	N					0
2015	A27804577	Ash	F	Domestic Longhair	White/Orange/Calico	1.35	1/22/14	2005-12-15	5/28/15	7	6	Owner	Move	N	Foster	N					0
2015	A27950102	Ashley	F	Domestic Shorthair	Brown/Tabby	7.2	5/28/08	5/28/15	2008-07-15	14	11	Transfer in	Transfer	N	Foster	N					0
2015	A30223127	Aurora	F	Domestic Shorthair	White/Grey	7.17	11/19/08	11/19/15	1/18/16	51	51	Stray	N/A	N	Offsite	N					0
2015	A24773434	Ava	F	Domestic Longhair	White	6.05	1/15/09	1/15/15	1/31/15	16	16	Owner	Owner ill	N	Offsite	N					0
2015	A27654765	Banzai	M	Domestic Shorthair/Mix	Brown/Tabby	2.03	4/23/13	4/23/15	2005-04-15	9	11	Stray	N/A	N	Offsite	N					0
2015	A24913191	Basil	M	Domestic Longhair	Brown/White/Tabby	5.06	2002-05-10	2002-05-15	2/26/15	9	5	Owner	Owner Arrest	N	Foster	N					0
2015	A29906358	Bat Cat	F	Domestic Shorthair	Brown/Tabby	2.07	2010-12-13	2010-12-15	2011-08-15	23	20	Stray	N/A	N	Offsite	N					0
2015	A28544960	Bear	M	Domestic Shorthair/Mix	Orange/White/Tabby	1.03	2007-09-14	2007-09-15	7/21/15	12	8	Owner	Unwanted	N	Offsite	N					0
2015	A29785859	Becket	F	Domestic Shorthair/Mix	Black/White	2.03	9/30/13	9/30/15	2010-11-15	11	11	Owner	Allergic	N	Offsite	N					0
2015	A29483092	Beemer	M	Domestic Longhair	Blue	3.56	2/26/12	8/26/15	9/16/15	15	14	Stray	N/A	Y	Offsite	N					0
2015	A24765960	Belfry	M	Domestic Shorthair	Black/White	3.17	1/14/12	1/14/15	3/16/15	61	61	Owner	Owner ill	N	Offsite	N					0
2015	A29614041	Bella	F	Domestic Shorthair	White/Tan/Dilute	5.04	2009-10-10	2009-10-15	9/22/15	1	0	Owner	Too many	N	Foster	N					0
2015	A27782322	Bib	M	Domestic Shorthair	Black/White	6.06	2005-08-09	2005-08-15	5/30/15	20	21	Owner	Unknown	N	Offsite	N					0
2015	A29583068	Billy	M	Domestic Shorthair	Tan/Tabby	3.01	2009-08-12	2009-08-15	2009-11-15	3	2	Stray	N/A	N	Offsite	N					0
2015	A29899831	Biscuit	M	Domestic Shorthair	White/Brown/Tabby	5.07	2010-12-10	2010-12-15	2011-04-15	23	23	Owner	Other pet	N	Offsite	N					0
2015	A25034360	Blueberry	M	Siamese	Blue/Point	7.52	8/26/07	2/24/15	2/28/15	2	4	Owner	Owner ill	N	Offsite	N					0
2015	A24892165	Bobby	M	Russian Blue	Blue	2.58	2008-04-12	2002-02-15	2003-04-15	2	2	Owner	Cost	N	Foster	N					0
2015	A29890653	Bonita	F	Domestic Longhair	Black	8.07	2010-10-07	2010-10-15	2011-03-15	5	0	Owner	Owner died	N	Foster	N					0
2015	A24798645	Boo Berry	F	Domestic Shorthair	Brown/White/Tabby	1.56	7/21/13	1/19/15	2002-10-15	15	12	Owner	Too many	N	Foster	N					0
2015	A25067696	Booboo	M	Domestic Shorthair	Brown/Tabby	8.04	2/28/07	2/28/15	3/14/15	12	12	Owner	Owner died	N	Offsite	N					0
2015	A28651502	Booker Dewitt	M	Domestic Shorthair/Mix	White	5.01	7/20/10	7/20/15	7/24/15	4	3	Owner	No Home	N	Offsite	N					0
2015	A29838521	Boots	F	Domestic Shorthair/Mix	Black/White	4.02	2010-04-11	2010-04-15	2010-11-15	5	5	Owner	Owner died	N	Offsite	N					0
2015	A25265785	Bowie	M	Domestic Shorthair	Grey/Tabby	1.52	9/27/13	3/28/15	2004-04-15	3	2	Stray	N/A	N	Offsite	N					0
2015	A24869449	Brady	M	Domestic Shorthair	Brown/Tabby	2.04	1/29/13	1/29/15	2/13/15	5	5	Stray	N/A	N	Foster	N					0
2015	A30501270	Bridget	F	Domestic Shorthair	Black/White	8.21	12/30/07	12/30/15	3/14/16	9	4	Stray	N/A	N	Foster	N					0
2015	A28222202	Brie	F	Domestic Shorthair	Black/Orange/Tortoiseshell	2.07	6/25/13	6/25/15	7/22/15	25	23	Stray	N/A	N	Offsite	N					0
2015	A25090095	Bubba	M	Domestic Medium Hair/Mix	Brown/Tabby	2.12	2003-04-13	2003-04-15	4/16/15	42	41	Owner	Too many	N	Offsite	N					0
2015	A30408465	Bubba- Burger	M	Domestic Shorthair/Mix	Blue	1.51	6/16/14	12/15/15	12/19/15	4	4	Owner	Too many	N	Offsite	N					0
2015	A30482964	Buddy	M	Domestic Shorthair/Mix	Black/White	7.68	4/30/08	12/28/15	2001-02-16	5	5	Owner	Move	N	Offsite	N					0
2015	A24709123	Buster	M	Domestic Shorthair	Black/White	2.02	2001-06-13	2001-06-15	2001-12-15	6	6	Owner	Owner died	N	Offsite	N					0
2015	A27995115	Callie	F	Domestic Longhair/Mix	Black/White	13.04	2006-02-02	2006-02-15	2006-12-15	10	10	Owner	Owner died	N	Offsite	N					0
2015	A29443126	Calliope	F	Domestic Shorthair	Black/White	1.54	2/20/14	8/21/15	2009-06-15	11	11	Stray	N/A	N	Offsite	N					0
2015	A27867162	Cappucino	F	Domestic Shorthair/Mix	Brown/Tabby	3.04	5/19/12	5/19/15	2006-03-15	15	15	Owner	Allergic	N	Offsite	N					0
2015	A29279892	Captain	M	Domestic Shorthair	Black/White	1.01	2008-04-14	2008-04-15	2008-08-15	3	2	Stray	N/A	N	Offsite	N					0
2015	A29422949	Caramel Apple	F	Domestic Shorthair	Brown/Orange/Torbie	1.02	8/19/14	8/19/15	8/28/15	4	2	Stray	N/A	N	Offsite	N					0
2015	A29785853	Castle	M	Domestic Shorthair/Mix	Brown/Tabby	2.03	9/30/13	9/30/15	2010-11-15	11	11	Owner	Allergic	N	Offsite	N					0
2015	A25187125	Cee-Cee	F	Domestic Shorthair	Black	2.9	9/17/12	3/18/15	2008-11-15	123	102	Owner	Medical Treatment	N	Offsite	N					0
2015	A28650065	Chai	F	Domestic Shorthair	Brown/Tabby	3.01	7/22/12	7/20/15	7/27/15	5	4	Stray	N/A	N	Offsite	N					0
2015	A30470018	Champagne	M	Domestic Shorthair	Orange/White/Tabby	2.04	12/23/13	12/23/15	2001-07-16	10	10	Stray	N/A	N	Offsite	N					0
2015	A29528044	Charro	F	Domestic Longhair	Black/Orange/Calico	12.13	2009-01-03	2009-01-15	10/15/15	17	9	Stray	N/A	N	Foster	N					0
2015	A28222197	Cheshire	F	Domestic Shorthair	Black/Orange/Tortoiseshell	2.07	6/25/13	6/25/15	7/22/15	25	23	Stray	N/A	N	Offsite	N					0
2015	A29470594	Chica	F	Domestic Shorthair/Mix	Brown/White/Tabby	1.08	8/25/14	8/25/15	9/23/15	15	9	Stray	N/A	N	Offsite	N					0
2015	A25276380	China	F	Domestic Shorthair	Brown/Black/Tabby	3.02	3/30/12	3/30/15	2004-08-15	9	9	Owner	Too many	N	Offsite	N					0
2015	A24971325	China Doll	F	Domestic Longhair	Brown/White/Tabby	1.17	2/13/14	2/13/15	4/17/15	7	7	Stray	N/A	N	Offsite	N					0
2015	A28595764	Chips Ahoy	F	Domestic Shorthair	Grey/White	1.04	7/14/14	7/14/15	7/30/15	3	2	Stray	N/A	N	Offsite	N					0
2015	A24884558	Chloe	F	Himalayan	Chocolate/Point	12.07	1/31/03	1/31/15	2/24/15	4	0	Owner	Land Lord	N	Foster	N					0
2015	A30044983	Chloe	F	Domestic Shorthair	Orange/Black/Torbie	6.17	10/28/09	10/28/15	12/28/15	17	14	Owner	Owner problem	N	Foster	N					0
2015	A29225321	Churchill	M	Domestic Longhair	Black/White	3.02	7/29/12	7/28/15	2008-07-15	9	7	Stray	N/A	N	Offsite	N					0
2015	A25127689	Ci-Ci	F	Domestic Shorthair	Black	1.01	2003-10-14	2003-10-15	3/15/15	5	2	Owner	Too Many	N	Offsite	N					0
2015	A27717936	Cinderella	F	Domestic Longhair	Tan/Tabby	1.56	10/31/13	2005-01-15	5/24/15	18	18	Stray	N/A	N	Offsite	N					0
2015	A29300695	Cindy	F	Domestic Longhair	White/Orange/Calico	3	2010-02-12	2008-06-15	2010-02-15	1	1	Stray	N/A	N	Offsite	N					0
2015	A29795275	Circe	F	Domestic Shorthair	Black	3.15	9/30/12	9/30/15	11/23/15	41	31	Stray	N/A	N	Offsite	N					0
2015	A24757620	Claire	F	Domestic Shorthair	Orange/White/Tabby	1.56	7/15/13	1/13/15	2002-03-15	2	1	Stray	N/A	N	Foster	N					0
2015	A24749311	Clara	F	Domestic Shorthair	White/Grey	7.04	2001-12-08	2001-12-15	1/26/15	10	10	Stray	N/A	N	Offsite	N					0
2015	A24756792	Clarence	M	Domestic Shorthair	Black/White	3.22	1/13/12	1/13/15	2004-01-15	5	5	Stray	N/A	N	Foster	N					0
2015	A29215226	Cleo	F	Domestic Shorthair	Brown/Tabby	3.03	7/28/12	7/28/15	2008-09-15	12	11	Owner	Cost	N	Offsite	N					0
2015	A29225325	Cleveland	M	Domestic Shorthair	Orange/Tabby	3.02	7/29/12	7/28/15	2008-04-15	6	4	Stray	N/A	N	Offsite	N					0
2015	A29641761	Coal	M	Domestic Shorthair	Blue/White	4.06	9/14/11	9/14/15	2010-05-15	2	2	Owner	Cost	N	Foster	N					0
2015	A27619897	Coconut	M	Domestic Shorthair	Brown/White/tabby	2.02	4/20/13	4/20/15	4/26/15	5	6	Owner	Unwanted	N	Offsite	N					0
2015	A27810711	Cogsworth	M	Domestic Shorthair	Grey/Tabby	3.03	2005-12-12	2005-12-15	5/22/15	7	4	Stray	N/A	N	Offsite	N					0
2015	A29359266	Connor	M	Domestic Shorthair	Brown/White/tabby	7.02	2008-12-08	2008-12-15	8/17/15	5	5	Stray	N/A	N	Offsite	N					0
2015	A28069896	Cookie	F	Domestic Shorthair	Brown/White/tabby	1.18	2006-09-14	2006-09-15	8/14/15	6	7	Owner	Too Many	N	Offsite	N					0
2015	A29549491	Cookie	F	Domestic Shorthair	White/Orange/Calico	3.06	2009-03-12	2009-03-15	9/26/15	23	23	Owner	Owner ill	N	Offsite	N					0
2015	A30235563	Cornbread	F	Domestic Shorthair	Orange/Black/Calico	7.03	11/20/08	11/20/15	11/30/15	7	6	Stray	N/A	N	Offsite	N					0
2015	A30156238	Cortland	M	Domestic Longhair	Grey	5.03	2011-10-10	2011-10-15	11/20/15	4	3	Stray	N/A	N	Offsite	N					0
2015	A27772047	Cotton	M	Domestic Shorthair	White	6.07	2005-07-09	2005-07-15	5/31/15	23	23	Owner	Owner died	N	Offsite	N					0
2015	A24939094	Couscous	F	Domestic Shorthair	Black/Orange/Calico	2.01	2002-09-13	2002-09-15	2/14/15	3	3	Stray	N/A	N	Offsite	N					0
2015	A30477854	Cream Puff	M	Domestic Shorthair	Buff/Tabby	3.02	12/26/12	12/26/15	2001-02-16	2	2	Stray	N/A	N	Offsite	N					0
2015	A30417032	Cricket	F	Domestic Shorthair	Brown/Tabby	13.16	12/16/02	12/16/15	2002-11-16	7	5	Owner	Land Lord	N	Foster	N					0
2015	A28619985	Daisy	F	Domestic Shorthair	White/Brown/Torbie	1.03	7/16/14	7/16/15	7/26/15	8	6	Owner	No home	N	Offsite	N					0
2015	A29469444	Daisy	F	Domestic Shorthair	Brown/tabby	3.17	8/25/12	8/25/15	10/26/15	14	13	Stray	N/A	N	Foster	N					0
2015	A25189357	Dave	M	Domestic Longhair	White/Orange	4.01	3/18/11	3/18/15	3/20/15	1	1	Stray	N/A	N	Offsite	N					0
2015	A25266583	Daysha	F	Domestic Shorthair	Black	4.04	3/28/11	3/28/15	2004-10-15	12	10	Transfer	N/A	N	Offsite	N					0
2015	A27771117	Delia	F	Domestic Shorthair	Black	3.02	2005-07-12	2005-07-15	5/14/15	7	3	Stray	N/A	N	Offsite	N					0
2015	A24924896	Demetri	M	Domestic Shorthair	White/Brown/Tabby	1.57	2008-08-13	2002-06-15	2003-03-15	22	20	Stray	N/A	N	Offsite	N					0
2015	A29470286	Dexter	M	Domestic Longhair	Black	1.05	8/25/14	8/25/15	9/14/15	12	11	Owner	Cost	N	Offsite	N					0
2015	A29290998	Diamond Jim	M	Domestic Shorthair	Grey/Tabby	2.07	2008-05-13	2008-05-15	2009-01-15	13	11	Owner	Too Many	N	Foster	N					0
2015	A25331903	Dusky	F	Ragdoll/Mix	Chocolate/White	3.03	2004-07-12	2004-07-15	4/17/15	8	10	Owner	Owner ill	N	Offsite	N					0
2015	A29899837	Dutchess	F	Domestic Shorthair	White	2.18	2010-12-13	2010-12-15	12/18/15	67	67	Owner	Other Pet	N	Offsite	N					0
2015	A30428640	Dyna	F	Domestic Shorthair	Blue/White	1.56	6/17/14	12/17/15	2001-08-16	3	3	Owner	Sign over	N	Foster	N					0
2015	A27688570	Ed	M	Domestic Shorthair	Black/White	1.06	4/28/14	4/28/15	5/19/15	13	11	Stray	N/A	N	Offsite	N					0
2015	A27922552	Eggplant	M	Domestic Shorthair	Grey/Tabby	3.1	5/25/12	5/25/15	2007-01-15	15	5	Stray	N/A	N	Foster	N					0
2015	A27712186	Eggroll	F	Domestic Shorthair	Blue/White	1.68	10/30/13	4/30/15	2007-06-15	31	27	Stray	N/A	N	Offsite	N					0
2015	A27984635	Ella	F	Domestic Shorthair	Blue/White	3.52	2012-01-11	2006-01-15	2006-06-15	5	2	Owner	No Time	N	Offsite	N					0
2015	A25189366	Elton	M	Domestic Shorthair	White/Orange/Tabby	4.01	3/18/11	3/18/15	3/21/15	2	2	Stray	N/A	N	Offsite	N					0
2015	A25172209	Elvis	M	Snowshoe	Chocolate/Point	1.52	9/15/13	3/16/15	3/23/15	1	1	Stray	N/A	N	Offsite	N					0
2015	A29214459	Emei	F	Domestic Shorthair	Black/White	5.09	7/27/10	7/27/15	8/27/15	5	5	Stray	N/A	N	Foster	N					0
2015	A28628684	Emerald	F	Domestic Shorthair	Black/Smoke	3.03	7/17/12	7/17/15	7/28/15	9	8	Owner	Too Many	N	Offsite	N					0
2015	A24983602	Emilia	F	Domestic Longhair	Orange/White/Tabby	5.17	2/16/10	2/16/15	4/17/15	39	47	Seized	Hoarding	N	Foster	N					0
2015	A27638502	Erie	F	Domestic Shorthair	Brown/White/Tabby	1.21	4/22/14	4/22/15	2007-08-15	9	1	Owner	Too Many	N	Offsite	N					0
2015	A24981255	Esmeralda	F	Domestic Shorthair/Mix	Brown/White/Tabby	2.11	2/15/13	2/15/15	3/28/15	8	8	Owner	Cost	N	Offsite	N					0
2015	A25006259	Fancy	F	Domestic Shorthair	Black	2.09	2/19/13	2/19/15	3/24/15	18	23	Stray	N/A	N	Foster	N					0
2015	A25268975	Felix	M	Domestic Shorthair	Black/White	1.62	9/30/13	3/29/15	5/13/15	4	3	Stray	N/A	N	Foster	N					0
2015	A29434279	Felix	M	Domestic Longhair	Grey/Tabby	2.17	8/20/13	8/20/15	10/21/15	17	15	Owner	Cost	N	Offsite	N					0
2015	A24810224	Ferry	F	Domestic Shorthair/Mix	White/Grey	6.02	1/20/09	1/20/15	1/28/15	8	8	Owner	Owner ill	N	Offsite	N					0
2015	A30103211	Flame	F	Domestic Shorthair	Orange/Black/Calico	3.02	2011-04-12	2011-04-15	11/13/15	4	3	Stray	N/A	N	Offsite	N					0
2015	A27617319	Flint	M	Domestic Shorthair	Tan/White/Tabby	1.2	4/20/14	4/20/15	2007-03-15	58	56	Stray	N/A	N	Offsite	N					0
2015	A24781603	Fox	M	Domestic Shorthair	Orange/White/Tabby	3.02	1/16/12	1/16/15	1/23/15	2	1	Stray	N/A	N	Offsite	N					0
2015	A29701444	Foxtrot	F	Domestic Shorthair	Blue/Tan/Tortoiseshell	2.23	9/21/13	9/21/15	12/13/15	50	46	Stray	N/A	N	Offsite	N					0
2015	A24798622	French Fry	F	Domestic Longhair	Orange/Black/Tortoiseshell	10.04	1/23/05	1/19/15	2002-04-15	5	5	Owner	Owner ill	N	Foster	N					0
2015	A24810222	Friar Tuck	M	Domestic Shorthair	White/Brown/Tabby	6.08	1/20/09	1/20/15	2/16/15	27	27	Owner	Owner ill	N	Offsite	N					0
2015	A28301245	Frisky	M	Domestic Shorthair	Orange/White/Tabby	4.12	2007-03-11	2007-03-15	8/14/15	29	24	Owner	Owner ill	N	Offsite	N					0
2015	A25088644	Garfield	M	Domestic Shorthair/Mix	Orange/Tabby	2.53	2009-03-12	2003-04-15	3/15/15	11	11	Owner	Owner ill	N	Offsite	N					0
2015	A27973321	Garfield	M	Domestic Shorthair	Orange/Tabby	2.13	5/30/13	5/30/15	7/15/15	34	30	Owner	Too many	N	Caging	N					0
2015	A25335745	Gertie	F	Domestic Shorthair	Brown/Tabby	1.11	2004-07-14	2004-07-15	5/17/15	26	25	Stray	N/A	N	Offsite	N					0
2015	A29550098	Gertie	F	Domestic Shorthair	Tan/White/Tabby	2.03	2009-03-13	2009-03-15	9/14/15	9	4	Owner	Found Animal	N	Offsite	N					0
2015	A26996541	Gilbert	M	Domestic Shorthair	Brown/White/Tabby	2.02	4/14/13	4/18/15	4/23/15	1	1	Stray	N/A	N	Offsite	N					0
2015	A29314035	Gilligan	M	Domestic Shorthair	Black/White	1.5	2002-06-14	2008-07-15	2008-09-15	2	2	Owner	Sign over	N	Offsite	N					0
2015	A27973285	Gizmo	M	Domestic Shorthair	Black	2.06	5/30/13	5/30/15	6/20/15	20	14	Owner	Too many	N	Offsite	N					0
2015	A24756326	Glenda	F	Domestic Shorthair	Black/White	5.06	1/13/10	1/13/15	2002-03-15	21	21	Owner	Move	N	Offsite	N					0
2015	A30484186	Gracy	F	Domestic Shorthair	Grey/Tabby	2.01	12/28/13	12/28/15	12/30/15	2	2	Owner	Too many	N	Offsite	N					0
2015	A30203214	Gravy	M	Domestic Shorthair	Black	3.04	11/23/12	11/17/15	2012-06-15	13	8	Stray	N/A	N	Offsite	N					0
2015	A28512521	Greenbean	F	Domestic Shorthair	Blue	2.14	2007-06-13	2007-06-15	8/25/15	3	2	Transfer	Transfer	Y	Foster	N					0
2015	A27667283	Gretel	F	Domestic Shorthair	Black/White	1.08	4/25/14	4/25/15	5/25/15	28	27	Owner	Land Lord	N	Offsite	N					0
2015	A24875204	Gumdrop	M	Domestic Longhair	Brown/Tabby	2.13	12/24/12	1/30/15	2002-10-15	11	8	Transfer	Transfer	N	Offsite	N					0
2015	A25314507	Gummy Bear	F	Domestic Shorthair	Orange/White/Tabby	5.05	2004-04-10	2004-04-15	4/21/15	13	13	Stray	N/A	N	Offsite	N					0
2015	A28227147	Gypsy	F	Domestic Shorthair	Blue	2.12	6/25/13	6/25/15	2008-06-15	10	6	Stray	N/A	Y	Offsite	N					0
2015	A25335522	Hamster	F	Domestic Shorthair	Orange/Black/Calico	2.01	2004-07-13	2004-07-15	2004-11-15	4	4	Owner	Too many	N	Offsite	N					0
2015	A27667276	Hansel	M	Domestic Shorthair	Blue/White	1.02	4/25/14	4/25/15	2005-03-15	5	7	Owner	Land Lord	N	Offsite	N					0
2015	A29860159	Hay Bale	M	Domestic Shorthair	Black	5.08	2010-07-10	2010-07-15	2011-04-15	23	23	Stray	N/A	N	Offsite	N					0
2015	A24891716	Heisman	M	Domestic Shorthair	Brown/Tabby	5.04	2002-02-10	2002-02-15	2/15/15	13	11	Owner	Other pet	N	Offsite	N					0
2015	A30508224	Henry Adam	M	Domestic Shorthair	Black	4.03	12/31/11	12/31/15	2001-09-16	3	2	Owner	Owner problem	N	Offsite	N					0
2015	A24983600	Herman	M	Domestic Longhair	Tan/White/Tabby	8.04	2003-02-07	2/16/15	3/14/15	11	20	Seized	Hoarding	N	Offsite	N					0
2015	A26970884	Hermione	F	Domestic Longhair	Grey/White/Dilute	11.11	4/15/04	4/15/15	5/24/15	9	6	Stray	N/A	N	Offsite	N					0
2015	A28662285	Hippity	F	Domestic Shorthair	Brown/Tabby	1.3	7/21/14	7/21/15	2011-07-15	49	47	Stray	N/A	N	Offsite	N					0
2015	A33425799	Hokey Pokey	F	Domestic Shorthair	Grey/Orange/Tortoiseshell	7.07	7/17/08	7/17/15	2008-11-15	7	6	Stray	N/A	N	Foster	N					0
2015	A25204380	Honey Bunny	M	Domestic Shorthair	Black	1.05	3/20/14	3/20/15	2004-08-15	6	4	Stray	N/A	N	Foster	N					0
2015	A27805755	Hopscotch	F	Domestic Shorthair	Black/White	1.15	2005-12-14	2005-12-15	2007-04-15	47	46	Stray	N/A	N	Offsite	N					0
2015	A27831502	Hula Hoop	F	Domestic Shorthair	White/Blue	1.06	5/14/14	5/14/15	2006-05-15	18	17	Stray	N/A	N	Offsite	N					0
2015	A24764311	Inkie	F	Domestic Shorthair	Black/White	1.08	1/13/14	1/13/15	2002-10-15	22	22	Stray	N/A	N	Offsite	N					0
2015	A24930983	Ivy	F	Domestic Shorthair	Blue/Tan/Dilute	1.05	2002-07-14	2002-07-15	2/27/15	1	1	Stray	N/A	N	Foster	N					0
2015	A29906096	Izzy	F	Domestic Shorthair	Grey/White	2.08	2010-12-13	2010-12-15	2011-12-15	4	3	Stray	N/A	N	Foster	N					0
2015	A30295000	J.P.	F	Domestic Shorthair	Brown/Tabby	2.05	11/30/13	11/30/15	12/18/15	5	1	Owner	Too many	N	Foster	N					0
2015	A25343399	Jackson	M	Domestic Shorthair	Grey/White/Tabby	7.08	2004-08-08	2004-08-15	2005-06-15	28	27	Owner	Owner ill	N	Offsite	N					0
2015	A25008894	Jade	F	Domestic Shorthair	Brown/Tabby	2.1	2/19/13	2/19/15	3/27/15	1	1	Stray	N/A	Y	Offsite	N					0
2015	A25044058	Jade	F	Domestic Shorthair	Brown/Tabby	8.05	2/25/07	2/25/15	3/14/15	1	1	Owner	Owner ill	N	Foster	N					0
2015	A25065196	Jameson	M	Domestic Shorthair	Orange/Tabby	3.92	2005-01-11	2/28/15	2004-02-15	22	23	Owner	Allergic	N	Offsite	N					0
2015	A30018453	Jasmine	F	Domestic Shorthair/Mix	Black	6.02	10/26/09	10/26/15	10/31/15	5	5	Owner	Owner died	N	Offsite	N					0
2015	A24921257	Jellybean	M	Domestic Shorthair	Grey/Tabby	4.12	2002-06-11	2002-06-15	3/19/15	1	1	Owner	Abandon	N	Foster	N					0
2015	A30112953	Jenga	F	Domestic Shorthair	Black/Orange/Calico	5.1	2011-11-10	2011-05-15	12/18/15	37	36	Stray	N/A	N	Offsite	N					0
2015	A30449255	Jenga	F	Domestic Shorthair	Brown/White/Tabby	2.02	12/21/13	12/21/15	12/27/15	6	6	Owner	Too many	N	Offsite	N					0
2015	A25293037	Joanna	F	Domestic Shorthair	Brown/Tabby	2.02	2004-01-13	2004-01-15	2004-10-15	4	4	Stray	N/A	N	Offsite	N					0
2015	A30296580	Joey	M	Domestic Shorthair	Brown/Tabby	8.01	11/30/07	11/30/15	2012-02-15	2	2	Owner	Too many	N	Offsite	N					0
2015	A29450608	Joy	F	Domestic Shorthair	Brown/Orange/Torbie	4.09	8/22/11	8/22/15	9/24/15	29	29	Stray	N/A	N	Offsite	N					0
2015	A27729113	Julie	F	Domestic Shorthair	Brown/Tabby	3.03	2005-02-12	2005-02-15	2005-12-15	10	6	Owner	Unwanted	N	Offsite	N					0
2015	A28292463	July	F	Domestic Longhair	Brown/Orange/Torbie	3.05	2007-07-12	2007-02-15	7/25/15	18	16	Stray	N/A	N	Offsite	N					0
2015	A29571623	Juniper	F	Domestic Longhair	Black/White	2.76	2003-07-13	2009-05-15	2012-11-15	36	32	Stray	N/A	N	Offsite	N					0
2015	A24804160	Kacey	F	Domestic Shorthair	Orange/White/Tabby	6.26	2012-11-08	1/20/15	3/14/15	31	25	Owner	Medical Treatment	N	Offsite	N					0
2015	A28703991	Kathleen	F	Domestic Shorthair	Black/White	6.01	7/31/09	7/26/15	2008-02-15	2	2	Stray	N/A	N	Offsite	N					0
2015	A25229808	Katie	F	Domestic Shorthair	Black/Orange/Calico	10.03	3/24/05	3/24/15	2004-02-15	9	8	Owner	Cost	N	Offsite	N					0
2015	A29808909	Katie	F	Domestic Shorthair/Mix	Brown/Tabby	12.01	2010-01-03	2010-01-15	2010-02-15	1	1	Owner	Move	N	Offsite	N					0
2015	A30296554	Katie	F	Domestic Shorthair	Orange/White/Calico	2.02	11/30/13	11/30/15	2012-09-15	9	9	Owner	Too many	N	Offsite	N					0
2015	A28218994	Kerplunk	M	Persian	White	4.02	6/25/11	6/25/15	2007-01-15	2	1	Stray	N/A	N	Offsite	N					0
2015	A24756315	Kieb	F	Domestic Shorthair	Black/White	4.06	1/13/11	1/13/15	2002-03-15	21	21	Owner	Move	N	Offsite	N					0
2015	A29502947	Kitkat	F	Domestic Shorthair	Black/White	3.3	8/28/12	12/14/15	12/17/15	3	2	Owner	Owner ill	N	Offsite	N					0
2015	A24798679	Kitty Kitty Bang Bang	F	Domestic Shorthair	Brown/White/Tabby	6.14	1/19/09	1/19/15	2003-11-15	51	51	Owner	Allergic	N	Offsite	N					0
2015	A25091798	Kiwi	F	Domestic Shorthair/Mix	White	3.03	2003-04-12	2003-04-15	3/14/15	10	10	Owner	Land lord	N	Offsite	N					0
2015	A25198505	Ladybug	F	Domestic Shorthair	Black/White	1.58	9/18/13	3/19/15	4/16/15	12	12	Owner	Too many	N	Foster	N					0
2015	A28030727	Lebron	M	Domestic Shorthair	Tan/White/Tabby	1.01	2006-05-14	2006-05-15	2006-08-15	3	1	Stray	N/A	N	Offsite	N					0
2015	A24702271	Lemon	F	Domestic Shorthair	Brown/Tabby	3.1	2001-05-12	2001-05-15	2002-09-15	14	8	Stray	N/A	N	Foster	N					0
2015	A25004807	Lenny	M	Siamese/Mix	Seal/Point	8.03	2/19/07	2/19/15	2/28/15	8	9	Owner	Too many	N	Offsite	N					0
2015	A24703014	Leo	M	Domestic Longhair	White	7.05	2001-05-08	2001-05-15	1/20/15	5	7	Owner	Too many	N	Foster	N					0
2015	A28186080	Lily	F	Domestic Shorthair	Brown/Tabby	5.08	6/22/10	6/22/15	7/22/15	30	27	Owner	Other Pet	N	Offsite	N					0
2015	A29444182	Lily Elizabeth Evans	F	Domestic Longhair	Orange/Tabby	2.28	8/21/13	8/21/15	2012-01-15	12	15	Owner	Too many	N	Foster	N					0
2015	A29500461	Llama	F	Domestic Longhair	Black	1.06	8/28/14	8/28/15	9/19/15	21	19	Owner	Too many	N	Offsite	N					0
2015	A24888820	Lombardi	M	Domestic Shorthair	Blue/White	4.26	2002-02-11	2002-01-15	2005-08-15	85	80	Stray	N/A	N	Offsite	N					0
2015	A30484178	Lorca	F	Domestic Shorthair	Grey/Tabby	2.06	12/28/13	12/28/15	1/19/16	4	4	Owner	Too many	N	Foster	N					0
2015	A24928629	Loretta	F	Domestic Longhair	Black/Orange/Calico	3.02	2002-07-12	2002-07-15	2/14/15	3	2	Stray	N/A	N	Offsite	N					0
2015	A24983598	Lovey	M	Domestic Shorthair	White/Grey	2.03	2/20/13	2/16/15	2003-04-15	2	11	Seized	Hoarding	N	Offsite	N					0
2015	A27958667	Lu-Lu (Lucy)	F	Domestic Shorthair	Black	10.13	5/28/05	5/28/15	2007-11-15	44	43	Owner	Land Lord	N	Offsite	N					0
2015	A29950946	Lucy Lynn	F	Domestic Shorthair	Black/White	7.02	10/17/08	10/17/15	10/24/15	5	3	Owner	Owner problem	N	Offsite	N					0
2015	A28187129	Lyle	M	Domestic Shorthair	Brown/White/Tabby	2.06	6/22/13	6/22/15	7/13/15	6	3	Stray	N/A	N	Foster	N					0
2015	A25212677	Maestro	M	Domestic Shorthair	Black	2.53	9/20/12	3/21/15	2004-02-15	11	12	Owner	Too many	N	Offsite	N					0
2015	A25212687	Mai-Ling	F	Domestic Shorthair	Black	2.57	9/20/12	3/21/15	4/16/15	15	16	Owner	Too many	N	Offsite	N					0
2015	A28590428	Maisey	F	Domestic Shorthair	White/Brown/calico	1.64	2001-12-14	7/14/15	2009-04-15	10	7	Stray	N/A	N	Offsite	N					0
2015	A29321615	Maisie	F	Domestic Longhair	Brown/White/Tabby	6.13	2008-08-09	2008-08-15	9/24/15	45	44	Owner	Found Animal	N	Offsite	N					0
2015	A27742562	Mama	F	Domestic Shorthair	Brown/Tabby	2.03	2005-05-13	2005-05-15	5/16/15	9	7	Owner	Too many	N	Offsite	N					0
2015	A28119817	Mandy	F	Domestic Shorthair	Grey/Tan/Tortoiseshell	1.11	6/15/14	6/15/15	7/24/15	32	35	Owner	Too many	N	Offsite	N					0
2015	A24935894	Marble	F	Domestic Shorthair	White/Orange/Calico	3.01	2002-09-12	2002-09-15	2/13/15	4	2	Stray	N/A	N	Offsite	N					0
2015	A29483084	Marcus	M	Domestic Shorthair	Brown	3.6	2/26/12	8/26/15	2010-01-15	30	30	Stray	N/A	N	Offsite	N					0
2015	A25329039	Marigold	F	Domestic Shorthair	Orange/Black/Tortoiseshell	3.02	2004-07-12	2004-07-15	4/14/15	4	4	Seized	Abandoned	N	Offsite	N					0
2015	A24789320	Marina	F	Domestic Shorthair	Black	9.03	1/17/06	1/17/15	1/27/15	10		Owner	Land Lord	N	Offsite	N					0
2015	A25035290	Marmalade	F	Domestic Longhair	Orange/Tabby	1.01	2/24/14	2/24/15	2/28/15	3	3	Stray	N/A	N	Offsite	N					0
2015	A29765408	Marsh	F	Domestic Shorthair	Black	2.24	9/28/13	9/28/15	12/23/15	33	30	Stray	N/A	N	Offsite	N					0
2015	A27724346	Matilda	F	Domestic Shorthair	Grey/Orange/Tortoiseshell	2.02	2005-02-13	2005-02-15	2005-09-15	5	4	Stray	N/A	N	Offsite	N					0
2015	A27850551	Matilda	F	Domestic Shorthair	Grey/Tabby	2.13	5/16/13	5/16/15	2007-01-15	28	23	Stray	N/A	N	Offsite	N					0
2015	A25075960	Maverick	M	Domestic Shorthair	Brown/Tabby	2.13	2003-02-13	2003-02-15	4/18/15	4	4	Stray	N/A	N	Foster	N					0
2015	A30461311	Maverik	M	Domestic Shorthair/Mix	Orange/Tabby	2.02	12/22/13	12/22/15	12/30/15	4	8	Stray	N/A	N	Offsite	N					0
2015	A29617039	Mavis	F	Domestic Shorthair	Brown/Orange/Torbie	3.02	2009-11-12	2009-11-15	9/18/15	2	1	Owner	Cost	N	Offsite	N					0
2015	A27985643	Maxine	F	Domestic Shorthair	Black/White	1.07	2006-01-14	2006-01-15	6/25/15	24	22	Owner	Unwanted	N	Offsite	N					0
2015	A30332587	Mayhem	F	Domestic Shorthair	White/Black	7.1	2012-04-08	2012-04-15	2001-07-16	3	0	Owner	Cost	N	Foster	N					0
2015	A28119650	Mia	F	Domestic Longhair	Brown/White/Tabby	2.55	12/14/12	6/15/15	2007-02-15	16	1	Owner	Allergic	N	Offsite	N					0
2015	A27819164	Miah	F	Domestic Shorthair	Brown/White/Tabby	3.02	7/24/12	5/13/15	7/30/15	64	59	Stray	N/A	N	Offsite	N					0
2015	A26856434	Midnight	M	Domestic Shorthair/Mix	Black	2.1	2004-09-13	2004-09-15	5/15/15	36	36	Owner	Owner ill	N	Offsite	N					0
2015	A30491408	Midnight	M	Domestic Shorthair	Black	10.2	12/29/05	12/29/15	2003-10-16	2	2	Owner	No home	N	Foster	N					0
2015	A25201569	Mika	F	Domestic Longhair/Mix	White/Orange/Calico	2	3/19/13	3/19/15	3/20/15	1	1	Owner	Unwanted	N	Offsite	N					0
2015	A24767106	Miley	F	Domestic Shorthair	Brown/Tabby	3.1	1/14/12	1/14/15	2/17/15	6	1	Owner	Cost	N	Foster	N					0
2015	A25212691	Millie	F	Domestic Shorthair	Black	2.58	9/20/12	3/21/15	4/19/15	28	27	Owner	Too many	N	Offsite	N					0
2015	A27685382	Millie	F	Domestic Longhair/Mix	Black/White	5.01	4/28/10	4/28/15	2005-02-15	3	3	Owner	Other Pet	N	Offsite	N					0
2015	A27833182	Millie	F	Domestic Shorthair	Black/White	1.63	11/13/13	5/14/15	2007-01-15	48	44	Stray	N/A	N	Offsite	N					0
2015	A30009692	Mimmi	F	Domestic Shorthair	Grey/Orange/Dilute	8.12	10/24/07	10/24/15	2012-05-15	42	42	Owner	Too many	N	Offsite	N					0
2015	A24724717	Minnie	F	Domestic Shorthair	Black	2.11	2001-07-13	1/14/15	2/16/15	31	33	Owner	Too many	N	Offsite	N					0
2015	A30402505	Mischief	F	Domestic Shorthair	Grey/Tabby	5.07	12/14/10	12/14/15	2001-08-16	3	2	Owner	Cost	N	Offsite	N					0
2015	A24321087	Missy	F	Domestic Shorthair/Mix	Blue/Tan/Dilute	1.2	11/13/13	1/22/15	1/24/15	2	2	Owner	Too many	N	Offsite	N					0
2015	A24874789	Mollina	F	Domestic Shorthair	Black/White	1.55	2008-01-13	1/30/15	2/16/15	8	3	Stray	N/A	N	Foster	N					0
2015	A30408457	Momma Belle	F	Domestic Longhair/Mix	Black	1.54	6/16/14	12/15/15	12/30/15	15	15	Owner	Too many	N	Offsite	N					0
2015	A30458906	Mona Lisa	F	Domestic Longhair	Grey/White	10.02	12/22/05	12/22/15	12/28/15	6	6	Owner	Too many	N	Offsite	N					0
2015	A25089491	Monster	M	Domestic Shorthair	Black	8.02	2003-04-07	2003-04-15	2003-11-15	7	7	Owner	Owner Problem	N	Offsite	N					0
2015	A26865357	Moose	M	Domestic Shorthair	Black/White	2.02	2004-10-13	2004-10-15	4/16/15	3	3	Stray	N/A	N	Offsite	N					0
2015	A27624903	Mort	M	Domestic Longhair	White/Brown/Tabby	2.04	4/20/13	4/20/15	2005-06-15	5	3	Owner	Cost	N	Foster	N					0
2015	A25289496	Moses	M	Domestic Shorthair	Orange/White/Tabby	2.62	8/25/12	2004-01-15	2004-08-15	7	7	Owner	Owner ill	N	Offsite	N					0
2015	A30449250	Mouse Trap	F	Domestic Shorthair	Brown/White/Tabby	2.03	12/21/13	2/21/15	12/31/15	10	10	Owner	Too many	N	Offsite	N					0
2015	A29464879	Mousey	F	Domestic Shorthair	White/Black	6.06	8/25/09	8/25/15	9/15/15	20	21	Owner	Land Lord	N	Offsite	N					0
2015	A19720165	Moussake	F	Domestic Shorthair	Orange/Tabby	3.39	10/25/11	2003-04-15	3/14/15	4	2	Owner	Allergic	N	Offsite	N					0
2015	A25221067	Mr. Beige	M	Domestic Shorthair/Siamese	Grey/Lynx/Point	1.52	9/22/13	3/23/15	3/29/15	4	4	Owner	Too many	N	Offsite	N					0
2015	A30461310	Mr. Meow	M	Domestic Shorthair	Orange/Tabby	2.06	12/22/13	12/22/15	1/14/16	18	18	Stray	N/A	N	Offsite	N					0
2015	A24765940	Murray	M	Domestic Shorthair/Mix	Orange/Tabby	4.01	1/14/11	1/14/15	1/16/15	2	2	Owner	Owner ill	N	Offsite	N					0
2015	A25212688	Myrna	F	Domestic Shorthair	Black	2.02	3/21/13	3/21/15	3/29/15	8	8	Owner	Too many	N	Offsite	N					0
2015	A30391743	Natali	F	Domestic Longhair/Manx	Orange/Black/Tortoiseshell	2.08	2012-12-13	2012-12-15	2001-10-16	20	18	Stray	N/A	N	Offsite	N					0
2015	A25328353	Nemo	M	Domestic Shorthair	White/Brown/Tabby	6.02	2004-06-09	2004-06-15	4/14/15	8	8	Owner	Unwanted	N	Offsite	N					0
2015	A25331875	Nexus	F	Ragdoll/Mix	White/Blue	3.03	2004-07-12	2004-07-15	4/17/15	10	10	Owner	Owner ill	N	Offsite	N					0
2015	A29744315	Nilla	F	Domestic Shorthair	White/Blue	2.17	9/25/13	9/25/15	11/25/15	30	26	Owner	Cost	N	Offsite	N					0
2015	A28146801	Noah	M	Domestic Shorthair	Brown/Tabby	3.61	2011-11-11	6/17/15	6/20/15	3	1	Stray	N/A	N	Offsite	N					0
2015	A30326097	Noel	F	Domestic Shorthair	Black	4.14	2012-04-11	2012-03-15	1/23/16	47	47	Stray	N/A	N	Offsite	N					0
2015	A29409535	Obi	M	Domestic Shorthair	Orange/Tabby	7.02	8/18/08	8/18/15	8/24/15	6	6	Owner	Owner Problem	N	Offsite	N					0
2015	A25006250	Oliver	M	Domestic Shorthair	White/Brown/Tabby	2.09	2/19/13	2/19/15	3/24/15	18	18	Stray	N/A	N	Foster	N					0
2015	A25212693	Oliver	M	Domestic Shorthair	White/Brown/Tabby	3.05	3/21/12	3/21/15	2004-08-15	5	6	Owner	Too many	N	Foster	N					0
2015	A24799044	Olivia	F	Domestic Shorthair	Black/White	2.2	1/19/13	1/19/15	2004-02-15	73	73	Owner	Land Lord	N	Offsite	N					0
2015	A29808919	Olivia	F	Domestic Shorthair	Brown/White/Tabby	11.05	2010-01-04	2010-01-15	10/19/15	18	8	Owner	Move	N	Offsite	N					0
2015	A30378998	Oreo	F	Domestic Shorthair	Black/White	14.06	2012-10-01	2012-10-15	12/29/15	6	3	Owner	Owner ill	N	Foster	N					0
2015	A29428873	Othello	M	Domestic Shorthair	Black/White	9.05	8/20/06	8/20/15	2009-06-15	16	11	Stray	N/A	N	Offsite	N					0
2015	A29251275	Ott	M	Domestic Shorthair	White/Grey/Tabby	3.1	7/31/12	7/31/15	2009-05-15	36	36	Owner	Too many	N	Offsite	N					0
2015	A24712609	Panda	F	Domestic Shorthair	Black/White	6.02	2001-06-09	2001-06-15	1/13/15	7	7	Owner	Too many	N	Offsite	N					0
2015	A25162612	Pandora	F	Domestic Shorthair	Black/White/Tabby	9.32	3/14/06	3/14/15	2007-06-15	88	108	Owner	Move	N	Offsite	N					0
2015	A27844345	Patty Cake	F	Domestic Shorthair	Black/Orange/Calico	3.01	5/18/12	5/15/15	5/21/15	3	3	Stray	N/A	N	Offsite	N					0
2015	A30262362	Pea	F	Siamese/Mix	Seal/Point	3.01	11/24/12	11/24/15	11/28/15	4	1	Owner	Cost	N	Offsite	N					0
2015	A24758672	Peaches	M	Domestic Shorthair	Tan/Tabby	5.07	1/13/10	1/13/15	2002-05-15	23	23	Owner	New Baby	N	Offsite	N					0
2015	A24758677	Peaches	M	Domestic Shorthair/Mix	Orange/White/Tabby	7.12	1/13/08	1/13/15	2/22/15	40	40	Owner	New Baby	N	Offsite	N					0
2015	A24937046	Peaches	F	Domestic Shorthair	Orange/White/Tabby	3.05	2002-09-12	2002-09-15	2/28/15	19	19	Owner	Too many	N	Offsite	N					0
2015	A28088310	Peanut	M	Domestic Shorthair	Grey/Tabby	1.04	2006-11-14	2006-11-15	6/25/15	4	11	Owner	Too many	N	Offsite	N					0
2015	A30111469	Peanut	M	Domestic Longhair/Mix	Brown/White	4.02	2011-05-11	2011-05-15	11/13/15	8	4	Owner	Unknown	N	Offsite	N					0
2015	A27675020	Pearl	F	Domestic Longhair	Black/Orange/Calico	1.02	4/27/14	4/27/15	2005-06-15	7	6	Stray	N/A	N	Offsite	N					0
2015	A25169074	Pebbles	F	Domestic Shorthair	Brown/Black/Torbie	2.02	3/15/13	3/15/15	3/22/15	6	5	Owner	Cost	N	Offsite	N					0
2015	A29302271	Pecan Pie	F	Siamese	Tan/Tortie Lynx/Point	4.05	2008-06-11	2008-06-15	8/22/15	5	3	Stray	N/A	N	Offsite	N					0
2015	A25053673	Penny Lane	F	Domestic Shorthair	White/Brown/Tabby	1.57	8/28/13	2/26/15	3/25/15	26	25	Stray	N/A	N	Offsite	N					0
2015	A28273252	Pepper	F	Domestic Shorthair	Brown/White/Tabby	9.04	2007-01-06	2007-01-15	7/13/15	2	1	Owner	Cost	N	Foster	N					0
2015	A30333354	Peppermint	F	Domestic Shorthair	Black	2.03	2012-04-13	2012-04-15	12/14/15	10	4	Stray	N/A	N	Offsite	N					0
2015	A22882401	Phantom	M	Domestic Longhair	Phantom	1.82	3/18/14	2012-08-15	2001-11-16	4	4	Stray	N/A	N	Foster	N					0
2015	A28593257	Pheobe	F	Domestic Shorthair	Grey/Tabby	2.33	7/14/13	7/14/15	11/13/15	50	46	Stray	N/A	N	Offsite	N					0
2015	A28177027	Piper	F	Domestic Shorthair	Black	2.09	6/20/13	6/20/15	7/24/15	23	19	Owner	Too many	N	Foster	N					0
2015	A30319932	Poinsettia	F	Domestic Longhair	White/Orange/Calico	4.01	2012-07-11	2012-03-15	2012-11-15	4	3	Stray	N/A	N	Offsite	N					0
2015	A29918257	Potion	F	Domestic Longhair	White/Orange/Calico	4.14	10/14/11	10/14/15	2012-04-15	46	46	Stray	N/A	N	Offsite	N					0
2015	A26986496	Poundcake	M	Domestic Shorthair	Orange/Tabby	5.01	4/17/10	4/17/15	4/19/15	2	2	Stray	N/A	N	Offsite	N					0
2015	A29706973	Preston	M	Siamese/Mix	Lilac/Point	4.11	9/21/11	9/21/15	10/31/15	4	0	Stray	N/A	N	Offsite	N					0
2015	A27782336	Princess	F	Domestic Shorthair	Brown/Tabby	3.06	2005-08-12	2005-08-15	5/30/15	20	22	Owner	Unwanted	N	Offsite	N					0
2015	A27768097	Prudence	F	Domestic Shorthair	Brown/White/Tabby	3.27	2005-07-12	2005-07-15	8/13/15	15	10	Stray	N/A	N	Offsite	N					0
2015	A26962758	Pudding Pie	F	Domestic Longhair	Black/White	2.07	4/14/13	4/14/15	2005-11-15	25	25	Owner	Owner died	N	Offsite	N					0
2015	A30186209	Pumpernickel	M	Domestic Shorthair	Orange/White/Tabby	3.04	11/14/12	11/14/15	11/28/15	8	7	Stray	N/A	N	Offsite	N					0
2015	A29841237	Pumpkin	F	Domestic Shorthair	Brown/Tabby	4.26	2010-05-11	2010-05-15	2001-06-16	16	5	Stray	N/A	N	Foster	N					0
2015	A24835141	Quisp	F	Domestic Shorthair	Black/Orange/Tortoiseshell	1.06	1/24/14	1/24/15	2/16/15	8	5	Stray	N/A	N	Foster	N					0
2015	A29521151	Rachel Rae	F	Domestic Shorthair	Black/White	5.15	8/31/10	8/31/15	10/25/15	45	44	Owner	Too many	N	Offsite	N					0
2015	A25253375	Rae	F	Domestic Shorthair	Brown/Tabby	1.02	3/26/14	3/26/15	2004-01-15	5	3	Stray	N/A	N	Offsite	N					0
2015	A30057554	Raisin	M	Domestic Shorthair	Orange/Tabby	3.02	2011-02-12	10/29/15	2011-11-15	9	7	Transfer In	Stray	N	Offsite	N					0
2015	A27948602	Rambo	M	Domestic Shorthair	Black/White	3.1	5/28/12	5/28/15	2007-03-15	10	6	Owner	Cost	N	Foster	N					0
2015	A27685433	Rapunzel	F	Domestic Longhair	Black	2.1	4/28/13	4/28/15	2006-05-15	30	24	Stray	N/A	N	Offsite	N					0
2015	A24765947	Rascal	M	Domestic Shorthair/Mix	Black	4.08	1/14/11	1/14/15	2002-10-15	23	27	Owner	Owner ill	N	Offsite	N					0
2015	A29781645	Raz	M	Domestic Shorthair	Blue	5.04	9/29/10	9/29/15	10/13/15	14	14	Owner	Owner died	N	Offsite	N					0
2015	A24731504	Red	F	Domestic Shorthair/Mix	Black/Orange/Tortoiseshell	6.02	2001-08-09	2001-08-15	1/16/15	2	2	Stray	N/A	N	Foster	N					0
2015	A28216444	Red	M	Domestic Longhair	Red/Tabby	3.12	6/24/12	6/24/15	2008-08-15	44	40	Owner	Too many	N	Offsite	N					0
2015	A28052735	Reeses	M	Domestic Shorthair	Orange/TAbby	1.08	2006-08-14	2006-08-15	2007-06-15	19	6	Owner	Land Lord	N	Foster	N					0
2015	A30441998	Reginald	M	Domestic Shorthair/Mix	Black	3	2001-02-13	12/19/15	2001-03-16	15	15	Owner	Land Lord	N	Offsite	N					0
2015	A25291326	Ricky	M	Domestic Shorthair	White/Black	1.53	2010-01-13	2004-01-15	2004-11-15	5	5	Stray	N/A	N	Offsite	N					0
2015	A30294967	Ricky	M	Domestic Shorthair	Blue	3.08	11/30/12	11/30/15	12/29/15	3	3	Owner	Too many	N	Foster	N					0
2015	A27926387	Rocky	M	Domestic Shorthair	Brown/White/Tabby	1.27	5/26/14	5/26/15	2009-03-15	24	21	Owner	Too many	N	Foster	N					0
2015	A28544958	Rocky	M	Domestic Shorthair	Orange/Tabby	1.06	2007-09-14	2007-09-15	2008-01-15	13	4	Owner	Unwanted	N	Offsite	N					0
2015	A25121182	Roman	M	Domestic Shorthair	Brown/Tabby	2.03	2003-09-13	2003-09-15	3/21/15	12	10	Owner	Land Lord	N	Offsite	N					0
2015	A30414986	Rook	M	Domestic Longhair	Black/White	3.52	6/16/12	12/16/15	12/21/15	1	1	Stray	N/A	N	Offsite	N					0
2015	A25266582	Rosie	F	Domestic Shorthair	Brown/Tabby	2.11	3/28/13	3/28/15	2005-06-15	39	37	Transfer In	Transfer	N	Offsite	N					0
2015	A29272857	Rosie	F	Domestic Shorthair	Black	12.34	2008-06-03	2008-03-15	2012-05-15	2	1	Owner	Cost	N	Foster	N					0
2015	A25036292	Saffron	F	Domestic Shorthair	Orange/White/Tabby	1.03	2/24/14	2/24/15	2003-08-15	11	11	Owner	Owner ill	N	Offsite	N					0
2015	A28111381	Sailor Moon	F	Domestic Shorthair	Grey/White	4.12	6/13/11	6/13/15	7/25/15	42	40	Stray	N/A	N	Offsite	N					0
2015	A27881757	Sal	M	Domestic Shorthair/Mix	White	7.01	5/20/08	5/20/15	5/23/15	3	1	Stray	N/A	N	Offsite	N					0
2015	A30441990	Salvestor	M	Domestic Shorthair	Black/White	1.03	12/19/14	12/19/15	12/31/15	11	11	Owner	Land Lord	N	Offsite	N					0
2015	A24798619	Sammy	M	Domestic Longhair	Black	11.13	1/19/04	1/19/15	2003-06-15	25	25	Owner	Owner ill	N	Foster	N					0
2015	A27837166	Sammy	F	Domestic Longhair	Tan	4.52	11/13/10	5/15/15	5/21/15	6	3	Stray	N/A	N	Offsite	N					0
2015	A28599851	Sandbox	M	Domestic Shorthair	Brown/White/Tabby	2.07	7/14/13	7/14/15	2008-07-15	4	5	Stray	N/A	Y	Offsite	N					0
2015	A27658602	Sashimi	F	Siamese/Mix	Cream	1.01	4/24/14	4/24/15	4/29/15	1	1	Stray	N/A	N	Offsite	N					0
2015	A29500493	Sassoon	F	Domestic Shorthair	Black/Orange/Tortoiseshell	2.09	8/28/13	8/28/15	9/29/15	31	28	Owner	Too many	N	Offsite	N					0
2015	A28665268	Sayia	F	Domestic Shorthair	Blue	1.01	7/22/14	7/22/15	7/27/15	5	4	Owner	Too many	N	Offsite	N					0
2015	A24956576	Scotty	M	Domestic Shorthair	Orange/White/Tabby	5.06	2002-11-10	2002-11-15	2003-03-15	20	20	Owner	Too many	N	Offsite	N					0
2015	A25050174	Shadow	F	Domestic Shorthair	Grey	2.13	2/26/13	2/26/15	4/16/15	2	3	Owner	Cost	N	Offsite	N					0
2015	A29453941	Shaun	M	Domestic Shorthair	Brown/Tabby	3.05	8/23/12	8/23/15	2009-12-15	10	9	Stray	N/A	N	Offsite	N					0
2015	A26992603	Sheldon	M	Domestic Shorthair	Black/White	1.04	4/17/14	4/17/15	4/30/15	11	10	Stray	N/A	N	Offsite	N					0
2015	A26950205	Silvia	F	Domestic Shorthair	Black/White	3.12	4/13/12	4/13/15	5/27/15	19	19	Stray	N/A	N	Offsite	N					0
2015	A27926407	Simon	M	Siamese	Seal/Point	4.01	5/26/11	5/26/15	5/30/15	4	4	Owner	Too Many	N	Offsite	N					0
2015	A27925987	Sisco	M	Domestic Longhair	Black/White	9.01	5/29/06	5/26/15	5/31/15	2	2	Stray	N/A	N	Offsite	N					0
2015	A30452468	Sleigh Bell	M	Domestic Longhair	Grey/White/Tabby	6.02	12/21/09	12/21/15	12/26/15	5	4	Owner	Owner Died	N	Offsite	N					0
2015	A25276335	Smittens	F	Domestic Shorthair/Mix	Brown/Tabby	3.02	3/30/12	3/30/15	2004-08-15	9	9	Owner	Too Many	N	Offsite	N					0
2015	A28301266	Smokey	F	Domestic Shorthair/Japanese bobtail	Grey/Tortoiseshell	3.05	2007-03-12	2007-03-15	7/20/15	17	13	Owner	Owner ill	N	Offsite	N					0
2015	A25294267	Smokey Bones	M	Domestic Shorthair	Blue/White	5.02	2004-01-10	2004-01-15	2004-07-15	6	5	Owner	Too Many	N	Offsite	N					0
2015	A29468253	Sneakers	F	Domestic Shorthair/Mix	White/Black/Calico	5.02	8/26/10	8/26/15	8/31/15	5	4	Owner	Cost	N	Offsite	N					0
2015	A29781686	Sneeky	M	Domestic Shorthair	Brown/Tabby	5.12	9/29/10	9/29/15	2011-12-15	14	14	Owner	Owner Died	N	Offsite	N					0
2015	A29599385	Snowball	F	Domestic Shorthair	White	3.07	2009-09-12	2009-09-15	2010-06-15	27	27	Stray	N/A	N	Offsite	N					0
2015	A27973289	Socks	M	Domestic Shorthair/Mix	Black/White	2.01	5/30/13	5/30/15	2006-02-15	3	3	Owner	Too Many	N	Offsite	N					0
2015	A28004055	Spike	F	Domestic Shorthair	Orange/White/Calico	3.08	2006-02-12	2006-02-15	2007-02-15	29	29	Owner	Allergic	N	Offsite	N					0
2015	A28036802	Stella	F	Domestic Shorthair	Black	1.56	2012-05-13	2006-05-15	6/28/15	20	18	Owner	Too Many	N	Offsite	N					0
2015	A25131216	Stromae	M	Domestic Longhair	Brown/Tabby	5.02	2003-10-10	2003-10-15	3/15/15	4	3	Stray	N/A	N	Offsite	N					0
2015	A27973298	Sugar Pop	M	Domestic Shorthair	Black	1.1	5/30/14	5/30/15	2007-07-15	24	24	Owner	Too Many	N	Offsite	N					0
2015	A29892946	Summer	F	Domestic Shorthair	Grey/Tabby	10.04	2010-10-05	2010-10-15	10/23/15	1	1	Owner	Cost	N	Foster	N					0
2015	A25110411	Sunbeam	F	Domestic Shorthair	Brown/Tabby	4.04	2003-07-11	2003-07-15	3/22/15	6	6	Stray	N/A	N	Offsite	N					0
2015	A25253381	Sunshine	F	Domestic Shorthair	Black	1.08	3/26/14	3/26/15	4/24/15	18	16	Stray	N/A	N	Foster	N					0
2015	A25037009	Sweet Pea	F	Domestic Shorthair	Grey/Tabby	2.03	2/24/13	2/24/15	2003-06-15	7	7	Owner	Owner Died	N	Offsite	N					0
2015	A30449251	Talous	M	Domestic Shorthair	Brown/White/Tabby	5.07	12/21/10	12/21/15	1/13/16	6	7	Owner	Too Many	N	Foster	N					0
2015	A30035145	Tara	F	Domestic Shorthair	Black	9.11	10/27/06	10/27/15	2012-05-15	39	36	Owner	Move	N	Offsite	N					0
2015	A25088637	Tarzan	M	Domestic Shorthair/Mix	Orange/White/Tabby	2.03	2003-04-13	2003-04-15	3/14/15	10	10	Owner	Owner ill	N	Offsite	N					0
2015	A30196260	Tater	M	Domestic Shorthair	Black	1.52	5/18/14	11/16/15	11/22/15	2	1	Stray	N/A	N	Offsite	N					0
2015	A25314509	Tickles	M	Domestic Shorthair	Brown/White/Tabby	5.21	2004-04-10	2004-04-15	6/18/15	71	71	Stray	N/A	N	Offsite	N					0
2015	A30021843	Tiger	F	Domestic Shorthair	Brown/Tabby	12.05	10/26/03	10/26/15	2011-10-15	5	0	Owner	Move	N	Foster	N					0
2015	A26995336	Tigger	M	Domestic Shorthair	Orange/White/Tabby	7.14	4/18/08	4/18/15	2006-06-15	49	47	Stray	N/A	N	Offsite	N					0
2015	A30326093	Tinsel	M	Domestic Shorthair	Black/Whtie	4.12	2012-03-11	2012-03-15	1/16/16	28	26	Stray	N/A	N	Offsite	N					0
2015	A24758705	Tippy	F	Domestic Longhair/Mix	Black	7.02	1/13/08	1/13/15	1/20/15	7	7	Owner	New Baby	N	Offsite	N					0
2015	A24985384	Tony	M	Domestic Shorthair	Black/White	1.54	8/18/13	2/16/15	2003-04-15	16	16	Owner	Move	N	Offsite	N					0
2015	A25343415	Tony	M	Domestic Shorthair	Orange/Tabby	6.08	2004-08-09	2004-08-15	2005-06-15	28	27	Owner	Owner ill	N	Offsite	N					0
2015	A30484199	Topple	M	Domestic Shorthair	Grey/White/Tabby	2.05	12/28/13	12/28/15	1/15/16	2	2	Owner	Too Many	N	Foster	N					0
2015	A25151429	Tumble	M	Domestic Shorthair	Brown/Tabby	1.52	2009-11-13	2003-12-15	3/20/15	4	3	Owner	Too Many	N	Offsite	N					0
2015	A25055507	Turbo	M	Domestic Shorthair/Mix	Black/White/Tuxedo	3.02	2/27/12	2/27/15	2003-07-15	8	8	Owner	Allergic	N	Offsite	N					0
2015	A30484193	Twister	M	Domestic Shorthair	Grey/Tabby	2.02	12/28/13	12/28/15	2001-05-16	8	8	Owner	Too Many	N	Offsite	N					0
2015	A25212682	Veera	F	Domestic Shorthair	Black	1.02	3/21/14	3/21/15	3/29/15	8	8	Owner	Too Many	N	Offsite	N					0
2015	A27664716	Velveteen	F	Domestic Shorthair/Mix	Black	1.08	4/25/14	4/25/15	5/25/15	30	30	Stray	N/A	N	Offsite	N					0
2015	A25212680	Victor	M	Domestic Shorthair	Black	1.03	3/21/14	3/21/15	2004-01-15	11	11	Owner	Too Many	N	Offsite	N					0
2015	A27942763	Victoria	F	Domestic Shorthair	Black/White	1.6	11/26/13	5/27/15	2007-02-15	1	1	Stray	N/A	N	Offsite	N					0
2015	A27620371	Watson	M	Domestic Longhair	Grey/White/Tabby	5.06	4/20/10	4/20/15	2005-11-15	2	2	Stray	N/A	N	Foster	N					0
2015	A30282813	Willow	F	Domestic Longhair	White/Orange/Calico	3.01	11/28/12	11/28/15	2012-02-15	4	4	Owner	New Baby	N	Offsite	N					0
2015	A24826088	Willy	M	Domestic Shorthair	Black/White	3.02	1/22/12	1/22/15	1/28/15	5	1	Owner	Too Many	N	Offsite	N					0
2015	A25180174	Winter	F	Domestic Longhair	White/Orange/Calico	2.02	3/17/13	3/17/15	3/23/15	5	5	Transfer in	Transfer	N	Offsite	N					0
2015	A29808893	Wolfgang	M	Domestic Shorthair	Brown/Tabby	3.09	2010-01-12	2010-01-15	2011-03-15	1	1	Stray	N/A	N	Foster	N					0
2015	A29996097	Wonder	F	Domestic Shorthair	Brown/Tabby	3.01	10/22/12	10/22/15	10/27/15	4	1	Owner	Move	N	Offsite	N					0
2015	A24816574	Woody	M	Domestic Shorthair	Orange/Tabby	3.04	1/26/12	1/21/15	2002-10-15	5	3	Stray	N/A	N	Foster	N					0
2015	A30449247	Yahtzee	F	Domestic Shorthair	Grey/Tabby	3.04	12/21/12	12/21/15	2001-04-16	4	1	Owner	Too Many	N	Foster	N					0
2015	A28580069	Yoyo	M	Domestic Shorthair	Cream/Red/Point	1.51	2001-11-14	7/13/15	7/15/15	2	1	Owner	Owner ill	N	Offsite	N					0
2015	A28254457	Aurora	F	Domestic Shorthair	Brown/Tabby	2.03	6/29/13	6/29/15	2007-09-15	7	7	Owner	Too many	N	Offsite	N					0
2015	A30491417	Puff Puff	F	Domestic Shorthair	Brown/Orange/Tortoishell	7.53	12/29/08	12/29/15	2007-08-16	17	126	Owner	No Home	N	Foster	N					0
2015	A27845355	Dot	F	Domestic Shorthair	Brown/Orange Torbie	11.55	11/15/03	5/16/15	5/30/15	2	7	Owner	Cost	N	Foster	N					0
2015	A30064459	Hollywood	M	Domestic Shorthair	Black/White	0.68	2003-02-15	10/30/15	2011-04-15	4	2	Stray	N/A	N	Colony	N					0
2015	A29634452	Goldstein	F	Domestic Shorthair	Grey/Tabby	2.69	3/15/13	9/13/15	11/21/15	0	0	Stray	N/A	N	Foster	N					0
2015	A30328468	Hans Muffina	F	Domestic Shorthair	Brown/White/Tabby	3.01	2012-04-12	2012-04-15	2012-09-15	3	1	Stray	N/A	N	Caging	N					0
2015	A30087247	Lemondrop	F	Domestic Shorthair	Grey/Tabby	2.13	2011-03-13	2011-03-15	12/19/15	1	1	Owner	Owner died	N	Caging	N					0
2015	A28553265	Loki	F	Domestic Longhair/Mix	Brown/Tabby	1.01	2007-09-14	2007-09-15	7/13/15	2	2	Owner	Other Pet	N	Caging	N					0
2015	A28693697	Lollipop	F	Domestic Longhair	Grey/Tabby	3.02	7/24/12	7/24/15	2008-01-15	2	1	Stray	N/A	N	Caging	N					0
2015	A30350132	Mistletoe	F	Domestic Longhair	Orange/White/Tabby	7.09	2012-07-08	2012-07-15	2001-08-16	4	1	Stray	N/A	N	Foster	N					0
2015	A24777323	Panda	F	Domestic Longhair	Black/White	2.01	1/15/13	1/15/15	1/20/15	1	1	Stray	N/A	N	Caging	N					0
2015	A28566768	Panda Paws	F	Domestic Shorthair	Black/White	3.01	2007-11-12	2007-11-15	7/15/15	4	1	Stray	N/A	N	Caging	N					0
2015	A24988542	Penelope	F	Domestic Shorthair	Black	2	2/17/13	2/17/15	2/18/15	1	1	Owner	Too many	N	Caging	N					0
2015	A37279266	Princess	F	Domestic Shorthair	Black/Orange/Tortoiseshell	1.74	11/30/13	2006-04-15	8/27/15	0	0	Stray	N/A	N	Foster	N					0
2015	A25154446	Raven	F	Domestic Shorthair	Grey/Orange/Calico	1.51	2009-12-13	3/13/15	3/17/15	1	3	Owner	Sign Over	N	Caging	N					0
2015	A29305510	Siam	F	Siamese/Mix	Cream/Lynx/Point	6.06	2008-06-09	2008-06-15	8/28/15	2	1	Stray	N/A	N	Caging	N					0
2015	A28683412	Sneakers	M	Domestic Longhair	Black/White	8.15	2006-05-07	7/23/15	7/29/15	4	2	Owner	Move	N	Caging	N					0
2015	A25329042	Sunshine	F	Domestic Shorthair	Orange/White/Calico	3.01	2004-07-12	2004-07-15	2004-10-15	1	2	Seized	Abandoned	N	Caging	N					0
2015	A29850999	Tia Maria	F	Siamese/Mix	Lynx/Point	1.03	2010-06-14	2010-06-15	10/17/15	1	0	Stray	N/A	N	Caging	N					0
2015	A27791381	Velvet	F	Domestic Longhair	Black	2.14	2005-10-13	2005-10-15	6/30/15	7	0	Stray	N/A	N	Foster	N					0
2015	A27665028	Diamond	F	Oriental Shorthair/Mix	Blue	1.01	4/25/14	4/25/15	4/27/15	2	2	Owner	Unwanted	N	Caging	N					0
2015	A30213912	Frida	F	Domestic shorthair	Grey/Orange/Calico	4.02	11/18/11	11/18/15	11/24/15	3	5	Owner	House fire	N	Colony	N					0
2015	A24965345	Love Bug	F	Domestic Longhair	Black/White	2.51	8/14/12	2002-12-15	2/16/15	1	4	Stray	N/A	N	Caging	N					0
2015	A28560947	Chaucer	M	Domestic Shorthair/Mix	Black	1.01	2007-10-14	2007-10-15	7/13/15	1	1	Stray	N/A	N	Caging	N					0
2016	A34050111	Abby	F	Domestic Shorthair	Orange/White/Calico	13.12	11/22/03	11/22/16	2001-02-17	8	5	Stray	N/A	N	Foster	N					0
2016	A30976214	Abigail	F	Domestic Shorthair	Black/White	1.04	2003-02-15	2003-01-16	3/16/16	7	7	Stray	N/A	N	Caging	N					0
2016	A33823904	Abigail	F	Domestic Shorthair	Brown/White/Tabby	5.12	10/25/11	10/25/16	2012-07-16	7	1	Stray	N/A	Y	Foster	N					0
2016	A30596753	Achilles	M	Domestic Shorthair	Grey/White	2.01	1/15/14	1/13/16	1/19/16	1	1	Stray	N/A	N	Caging	N					0
2016	A34301094	Achilles	M	Domestic Shorthair	Blue	3.01	12/29/13	12/28/16	2001-02-17	3	3	Transfer in	Too Many	N	Offsite	N					0
2016	A33465414	Adina	F	Domestic Shorthair/Mix	Black	1.66	3/15/15	9/13/16	2011-10-16	48	45	Stray	N/A	N	Offsite	N					0
2016	A30879302	Aja	F	Domestic Shorthair	Grey/Tabby	2.02	2/21/14	2/21/16	2/27/16	5	5	Owner	Too Many	N	Offsite	N					0
2016	A30952495	Alberta	F	Domestic Shorthair/Mix	Grey/Tabby	1.17	2001-04-15	2/26/16	2003-05-16	7	7	Transfer in	Transfer	N	Offsite	N					0
2016	A31453042	Albus	M	Snowshoe/Mix	Lynx/Point	2.05	4/28/14	4/28/16	5/16/16	4	4	Owner	Cost	N	Caging	N					0
2016	A31134651	Alex	M	Domestic Shorthair	Black	3.2	3/22/13	5/25/16	2006-02-16	8	8	Owner	Other Pet	N	Caging	N					0
2016	A33283410	Alex	M	Domestic Shorthair	Buff/Tabby	3.03	8/23/13	8/23/16	2009-02-16	4	2	Stray	N/A	N	Caging	N					0
2016	A32135334	Alfredo	M	Domestic Shorthair	Black/Whtie	3.01	2010-03-13	2007-11-16	2010-06-16	56	55	Stray	N/A	N	Offsite	N					0
2016	A32041340	Alice	F	Domestic Longhair	Brown/White/Tabby	2.09	6/30/14	6/30/16	2008-01-16	2	2	Stray	N/A	N	Caging	N					0
2016	A33985084	Allspice	F	Domestic Shorthair	Orange/Brown/Torbie	1.01	11/14/15	11/14/16	11/17/16	2	2	Transfer in	Too Many	N	Caging	N					0
2016	A33459528	Amanda	F	Domestic Longhair	Black/White	13.07	9/13/03	9/13/16	2010-04-16	21	21	Owner	Land Lord	N	Offsite	N					0
2016	A31260420	Amaryllis	F	Domestic Shorthair	Brown/Tabby	2.09	2004-07-14	2004-07-16	2005-08-16	6	6	Owner	Too Many	N	Offsite	N					0
2016	A31317951	Ambrosia	F	Domestic Shorthair	Black/White	11.16	4/14/05	4/14/16	2006-09-16	22	20	Owner	Too Many	N	Offsite	N					0
2016	A33188664	Amelia Hope	F	Domestic Longhair	Tan/White	4.08	2008-12-12	2008-12-16	2009-08-16	1	1	Owner	Cost	N	Foster	N					0
2016	A33610454	Amrif	F	Domestic Longhair	Black/Orange/Tortoishell	3.05	9/29/13	10/13/16	10/15/16	2	2	Owner	Allergic	N	Colony	N					0
2016	A33578540	Amtrak	M	Domestic Shorthair	White/Brown/Tabby	3.16	9/26/13	9/26/16	11/22/16	12	8	Stray	N/A	N	Caging	N					0
2016	A30995586	Anara	F	Domestic Shorthair	Brown/Tabby	3.01	2003-03-13	2003-03-16	2003-07-16	2	2	Owner	Too Many	N	Offsite	N					0
2016	A32011872	Andi	F	Domestic Shorthair	Black/Orange/Tortoishell	8.05	6/27/08	6/27/16	7/15/16	9	9	Owner	Owner Died	N	Foster	N					0
2016	A34170845	Anissina	F	Domestic Shorthair/Mix	Black/White	2.01	2012-08-14	2012-08-16	2012-10-16	2	1	Stray	N/A	N	Offsite	N					0
2016	A31733361	Anita	F	Domestic Shorthair	Grey/Orange/Dilute	2.04	5/27/14	5/27/16	2006-08-16	7	7	Stray	N/A	N	Offsite	N					0
2016	A31895834	Annalisse	F	Domestic Shorthair	Apricot	7.15	6/14/09	6/14/16	2008-04-16	9	12	Stray	N/A	N	Foster	N					0
2016	A32071656	Ansel	M	Siamese/Domestic shorthair	Tan/White/Tabby	6.05	2007-07-10	2007-03-16	7/22/16	3	4	Owner	Cost	N	Foster	N					0
2016	A31288394	Anthony	M	Domestic Shorthair	Brown/Tabby	3.05	2004-11-13	2004-11-16	4/27/16	7	7	Stray	N/A	N	Caging	N					0
2016	A31542774	Applesauce	F	Domestic Shorthair	Orange/Black/Tortoiseshell	1.14	2005-09-15	2005-09-16	6/27/16	42	42	Seized	Abandoned	N	Offsite	N					0
2016	A32155767	April	F	Domestic Shorthair	Grey/Orange/Dilute	3.07	7/13/13	7/13/16	2008-08-16	12	14	Owner	Unwanted	N	Foster	N					0
2016	A33790530	April/Gobble	F	Domestic Shorthair	Brown/White/Tabby	10.61	10/20/06	10/20/16	5/26/17	3	1	Stray	N/A	N	Foster	N					0
2016	A31098576	Arie	F	Siamese/Mix	Lynx/Point	7.02	3/17/09	3/17/16	3/22/16	4	4	Owner	Move	N	Caging	N					0
2016	A31004298	Ariel	F	Domestic Shorthair	Brown/Torbie	2.19	2003-04-14	2003-04-16	2005-12-16	16	16	Owner	Move	N	Offsite	N					0
2016	A33486178	Ariel	F	Domestic Shorthair/Mix	Black	1.59	3/17/15	9/15/16	10/17/16	32	32	Owner	Owner ill	N	Offsite	N					0
2016	A32219699	Artorias	M	Domestic Shorthair	Brown/Tabby	2.06	7/20/14	7/20/16	2008-09-16	3	2	Stray	N/A	N	Foster	N					0
2016	A33246329	Atlanta	M	Domestic Shorthair	Orange/White/Tabby	2.08	8/18/14	8/18/16	9/17/16	21	18	Stray	N/A	N	Caging	N					0
2016	A33299342	Audry	F	Japanese Bobtail/Mix	Black	4.12	8/25/12	8/25/16	2010-07-16	35	35	Owner	Too Many	N	Caging	N					0
2016	A33330500	Aurora	F	Domestic Shorthair	Brown/White/Tabby	1.03	8/29/15	8/29/16	2009-09-16	7	5	Stray	N/A	N	Offsite	N					0
2016	A32154498	Avocado	F	Domestic Shorthair	Brown/Tan/Torbie	1.1	2007-12-15	2007-12-16	8/15/16	10	9	Stray	N/A	N	Offsite	N					0
2016	A34003551	Axl Rose	M	Maine Coon/Mix	Brown/White/Tabby	1.52	5/18/15	11/21/16	11/23/16	2	2	Owner	No Home	N	Colony	N					0
2016	A31194673	Ayame	F	Domestic Shorthair	Orange/White/Torbie	3.05	3/30/13	3/30/16	4/15/16	11	11	Stray	N/A	N	Offsite	N					0
2016	A33876421	Azelea	F	Domestic Shorthair/Mix	Black	3.04	10/31/13	10/31/16	11/14/16	8	2	Stray	N/A	N	Offsite	N					0
2016	A32219439	B K	F	Domestic Shorthair	Orange/White/Calico	1.02	7/20/15	7/20/16	7/25/16	3	3	Owner	Too Many	N	Caging	N					0
2016	A33159713	Babcock	M	Domestic Shorthair	White/Grey/Tabby	3.02	8/15/13	2008-09-16	8/21/16	6	4	Stray	N/A	N	Offsite	N					0
2016	A34144278	Babcock	M	Domestic Shorthair	Brown/Tabby	5.02	2012-05-11	2012-05-16	2012-11-16	6	6	Owner	Owner ill	N	Offsite	N					0
2016	A30415783	Babette	F	Domestic Shorthair	Black/White	2.55	12/16/13	6/25/16	2007-04-16	9	7	Owner	Owner Died	N	Offsite	N					0
2016	A33640960	Baby	F	Domestic Shorthair	Black	1.04	2010-03-15	2010-03-16	10/15/16	8	7	Stray	N/A	N	Caging	N					0
2016	A12724426	Baby Cakes	F	Domestic Shorthair	Grey/White/Calico	7.16	3/21/09	2004-02-16	5/17/16	11	20	Stray	Owner Died	N	Caging	N					0
2016	A30704544	Baby Girl	F	Domestic Shorthair	Brown/Orange/Torbie	4.04	1/28/12	1/28/16	2002-09-16	12	12	Owner	Unknown	N	Offsite	N					0
2016	A33699352	Bacardi	M	Domestic Longhair	Brown/Tabby	1.56	2004-11-15	2010-10-16	10/30/16	12	11	Stray	N/A	N	Offsite	N					0
2016	A32062772	Bacon	M	Domestic Shorthair	Black/White	7.13	2007-02-09	2007-02-16	8/15/16	28	35	Stray	N/A	N	Offsite	N					0
2016	A33486199	Bailey	F	Domestic Shorthair	Blue/White	5.09	9/15/11	9/15/16	10/15/16	30	30	Owner	Owner ill	N	Colony	N					0
2016	A32067061	Baklava	F	Domestic Shorthair	Black	1.02	2007-04-15	2007-02-16	2007-11-16	3	3	Stray	N/A	N	Offsite	N					0
2016	A31005733	Banjo	F	Domestic Longhair	Black/White	2.02	2003-04-14	2003-04-16	2003-11-16	4	4	Stray	N/A	N	Offsite	N					0
2016	A33524836	Banjo Catfish	M	Domestic Shorthair	Orange/Tabby	3.04	9/20/13	9/20/16	2010-03-16	4	1	Stray	N/A	N	Foster	N					0
2016	A31367529	Batgirl	F	Domestic Shorthair	Black/White	3.02	4/20/13	4/20/16	4/25/16	3	5	Owner	Allergic	N	Caging	N					0
2016	A31196433	Baymax	M	Domestic Shorthair	Black/White	1.07	2004-02-15	3/30/16	4/28/16	7	7	Owner	Cost	N	Caging	N					0
2016	A30773844	Beans	F	Domestic Shorthair	Orange/Black/Calico	4.02	2002-06-12	2002-06-16	2/14/16	8	8	Stray	N/A	N	Offsite	N					0
2016	A33648329	Bear Hugs	M	Domestic Shorthair	Brown/White	3.53	2004-12-13	2010-04-16	10/21/16	10	17	Seized	Abandoned	N	Offsite	N					0
2016	A30548406	Beatrix	F	Domestic Shorthair	Black/Orange/Tortoishell	4.53	2007-08-11	2001-06-16	1/16/16	5	5	Stray	N/A	N	Offsite	N					0
2016	A33851521	Beener	F	Domestic Shorthair	White	8.01	2011-11-08	2011-11-16	2011-12-16	1	1	Owner	Owner ill	N	Colony	N					0
2016	A29822466	Bella	F	Domestic Shorthair	Brown/Orange/Torbie	10.15	2006-06-06	2006-06-16	7/29/16	53	47	Owner	No Home	N	Caging	N					0
2016	A33522563	Bella	F	Domestic Shorthair	Blue/White	3.09	9/20/13	9/20/16	10/22/16	22	21	Owner	Owner Died	Y	Caging	N					0
2016	A31575492	Bellweather	F	Domestic Shorthair	Orange/White/Tabby	3.05	2005-12-13	2005-12-16	5/28/16	8	5	Transfer	Stray	N	Offsite	N					0
2016	A33608648	Benny	M	Domestic Shorthair	Black/White	8.03	9/29/08	9/29/16	2010-08-16	4	4	Stray	N/A	N	Offsite	N					0
2016	A34095360	Benny	M	Domestic Shorthair	Brown/Tabby	12.16	11/29/04	2012-10-16	1/23/17	23	25	Owner	Land Lord	N	Foster	N					0
2016	A31156857	Berry	F	Domestic Longhair	Black/Orange/Tortoishell	2.05	3/24/14	3/24/16	2004-11-16	9	9	Owner	Owner ill	N	Foster	N					0
2016	A30517904	Bessie	F	Domestic Shorthair	Brown/Tabby	3.02	2001-02-13	2001-02-16	2001-10-16	4	2	Stray	N/A	N	Offsite	N					0
2016	A32082877	Betsy	F	Domestic Shorthair	Black/White	2.26	2007-05-14	2007-05-16	2010-08-16	47	44	Owner	Too Many	N	Offsite	N					0
2016	A33516115	Betsy	F	Domestic Shorthair	Black/White	1.58	3/21/15	9/19/16	10/18/16	6	4	Stray	N/A	N	Caging	N					0
2016	A31319559	Betty Boop	F	Domestic Shorthair	Brown/Tabby	6.17	4/14/10	4/14/16	6/14/16	56	56	Owner	Owner Died	N	Caging	N					0
2016	A33884599	Betty Sue	F	Domestic Shorthair	Brown/White/Tabby	2.08	2011-01-14	2011-01-16	11/29/16	27	25	Owner	Abandon	N	Offsite	N					0
2016	A34021581	Bigelow	F	Domestic Shorthair	Grey/Orange/Tortoiseshell	1.03	11/18/15	11/18/16	11/29/16	6	3	Stray	N/A	N	Offsite	N					0
2016	A33773424	Billy	M	Domestic Shorthair	Orange/Tabby	2.66	4/20/14	10/19/16	12/16/16	11	11	Stray	N/A	N	Offsite	N					0
2016	A33610476	Binx	M	Domestic Shorthair	Black	3.05	9/29/13	10/13/16	10/15/16	2	2	Owner	Allergic	N	Colony	N					0
2016	A31238489	Black Cherry	F	Domestic Longhair	Black/Orange/Tortoishell	1.06	2004-05-15	2004-05-16	4/26/16	13	13	Owner	Owner ill	N	Offsite	N					0
2016	A30515362	Blaine	M	Domestic Shorthair	Black/White	1.54	2007-03-14	2001-01-16	1/15/16	4	4	Stray	N/A	N	Offsite	N					0
2016	A30611912	Blessings	M	Domestic Shorthair	Brown/White/Tabby	5.74	4/24/10	1/14/16	1/18/16	4	3	Owner	Move	N	Colony	N					0
2016	A30926566	Blinko	F	Domestic Longhair	White/Black/Calico	10.07	2/23/06	2/23/16	3/16/16	8	7	Owner	Cost	N	Offsite	N					0
2016	A30644138	Blitz	M	Abyssinian/Bengal	Brown/Rust/Agouti	5.08	1/19/11	1/19/16	2/15/16	3	6	Stray	N/A	Y	Foster	N					0
2016	A34080926	Blueberry	F	Domestic Longhair	Grey	1.13	11/27/15	11/27/16	1/14/17	9	9	Stray	N/A	N	Caging	N					0
2016	A32011838	Bobbie Jo	F	Domestic Shorthair	Brown/Tabby	7.01	6/27/09	6/27/16	6/30/16	3	3	Owner	Owner Died	N	Colony	N					0
2016	A33884597	Bobby Joe	M	Domestic Longhair	Brown/White/Tabby	1.58	2005-03-15	2011-01-16	11/29/16	27	25	Owner	Abandon	N	Offsite	N					0
2016	A33486220	Boe	M	Domestic Shorthair/Mix	Grey/Tabby	4.51	3/17/12	9/15/16	9/19/16	4	4	Owner	Owner ill	N	Colony	N					0
2016	A30566783	Bojangles	F	Domestic Shorthair	Brown/Orange/Torbie	13.08	2001-08-03	2001-08-16	2002-03-16	26	25	Owner	No Home	N	Offsite	N					0
2016	A33702156	Bongo	M	Domestic Shorthair	Black	10.03	10/27/06	2010-10-16	2011-04-16	3	2	Stray	N/A	N	Caging	N					0
2016	A33650521	Bono	M	Domestic Shorthair	White/Black	1.11	2010-04-15	2010-04-16	2011-11-16	5	4	Stray	N/A	N	Foster	N					0
2016	A32160237	Booboo	M	Domestic Shorthair	White	7.09	7/13/09	7/13/16	2008-12-16	4	3	Seized	Hoarding	N	Offsite	N					0
2016	A33563740	Bootsie	F	Domestic Shorthair	Grey/White/Tabby	5.02	9/24/11	9/24/16	9/28/16	4	3	Owner	Allergic	N	Caging	N					0
2016	A30625067	Boris	M	Domestic Shorthair	Brown/White/Tabby	6.02	1/16/10	1/16/16	1/23/16	1	1	Stray	N/A	N	Offsite	N					0
2016	A30527159	Bowie	M	Domestic Shorthair/Mix	Black/Whtie	3.04	2001-04-13	2001-04-16	1/18/16	7	7	Stray	N/A	N	Offsite	N					0
2016	A30874404	Boysenberry	M	Domestic Shorthair	Blue	1.02	2/20/15	2/20/16	2/27/16	3	3	Stray	N/A	N	Offsite	N					0
2016	A34301096	Breezy	F	Domestic Shorthair	Tan/White/Tabby	3.01	12/29/13	12/28/16	2001-02-17	2	2	Transfer	Too Many	N	Offsite	N					0
2016	A31141800	Bridgette	F	Domestic Shorthair	White	3.04	3/22/13	3/22/16	2004-04-16	2	2	Owner	Owner Problem	N	Offsite	N					0
2016	A31026859	Budda	M	Domestic Shorthair	Black/White	3.07	2003-08-13	2003-08-16	2004-02-16	25	25	Owner	Land Lord	N	Offsite	N					0
2016	A31947707	Buddy	M	Domestic Shorthair	Orange/White/Tabby	4.07	6/20/12	6/20/16	7/15/16	18	14	Stray	Owner in Jail	N	Offsite	N					0
2016	A32224464	Buddy	M	Domestic Shorthair	Orange/Tabby	6.03	7/20/10	7/20/16	7/29/16	0	0	Stray	N/A	N	Foster	N					0
2016	A33851518	Bugsy	F	Domestic Shorthair	White	8.01	2011-11-08	2011-11-16	2011-12-16	1	1	Owner	Owner ill	N	Colony	N					0
2016	A33393237	Buster	M	Domestic Shorthair	Brown/Black	2.02	2009-06-14	2009-06-16	2009-11-16	5	5	Owner	Allergic	N	Offsite	N					0
2016	A34250830	Buster	M	Domestic Shorthair	Black/White	2.01	12/19/14	12/19/16	12/23/16	3	3	Transfer	Too Many	N	Offsite	N					0
2016	A34290117	Butter Bean	F	Domestic Shorthair	Grey/White/Tabby	1.01	12/26/15	12/26/16	12/28/16	2	1	Transfer	Transfer	N	Offsite	N					0
2016	A33303184	Butterball	M	Domestic Medium Hair	Orange/White	2.06	8/25/14	8/25/16	9/15/16	10	10	Owner	Too Many	N	Offsite	N					0
2016	A32136914	Buttercup	F	Domestic Shorthair	Orange/Tabby	3.09	2007-11-13	2007-11-16	8/13/16	33	32	Transfer	Transfer	N	Offsite	N					0
2016	A33796928	Buttercup	F	Domestic Shorthair	Brown/Tabby	1.03	2011-02-15	2011-02-16	2011-12-16	10	5	Owner	Move	N	Offsite	N					0
2016	A33656498	Butterfly	F	Domestic Shorthair	White/Black	1.14	2010-05-15	2010-05-16	11/25/16	46	46	Stray	N/A	N	Offsite	N					0
2016	A33809386	Butternut	F	Domestic Shorthair	Black/White	5.04	10/23/11	10/23/16	2011-03-16	6	3	Stray	N/A	N	Offsite	N					0
2016	A33997002	Butternut	F	Domestic Shorthair	Orange/White/Tabby	9.16	2012-01-07	11/15/16	1/25/17	5	4	Stray	N/A	N	Foster	N					0
2016	A30686024	Button	F	Domestic Longhair	Brown/Tabby	3.05	1/25/13	1/25/16	2002-12-16	2	3	Stray	N/A	N	Caging	N					0
2016	A32237383	Buzzo	M	Domestic Shorthair	White/Orange/Tabby	9.05	7/22/07	7/21/16	2008-08-16	5	3	Owner	Cost	N	Colony	N					0
2016	A32013519	Byron	M	Domestic Shorthair	Black	14.05	6/27/02	6/27/16	2007-11-16	12	14	Owner	Owner Died	N	Colony	N					0
2016	A30970038	Cactus	F	Domestic Shorthair	Black/Orange/Calico	5.05	2003-01-11	2/29/16	3/19/16	19	19	Owner	Cost	N	Offsite	N					0
2016	A33532993	Caesar	M	Domestic Shorthair	White/Brown/Tabby	8.05	9/21/08	9/21/16	2010-09-16	18	6	Owner	Land Lord	N	Offsite	N					0
2016	A31466384	Cali	F	Domestic Shorthair	Orange/White/Calico	7.28	4/30/09	4/30/16	2008-10-16	26	16	Owner	Cost	N	Caging	N					0
2016	A31485450	Calla Lilly	F	Domestic Shorthair	Black/Orange/Calico	1.05	2005-03-15	2005-03-16	5/20/16	10	10	Stray	N/A	N	Caging	N					0
2016	A34320830	Callieflower	F	Domestic Shorthair/Mix	Black/White/Calico	9.07	12/30/07	12/30/16	1/20/17	17	17	Stray	N/A	N	Offsite	N					0
2016	A27642240	Candy	F	Domestic Longhair	Black/Orange/Tortoiseshell	3.32	4/22/13	2008-05-16	8/14/16	9	8	Owner	Land Lord	N	Offsite	N					0
2016	A34214792	Captain Von Trapp	M	Domestic Shorthair	Brown/Tabby	3.01	12/19/13	12/14/16	12/23/16	4	4	Stray	N/A	N	Offsite	N					0
2016	A31554916	Caraluna	F	Domestic Shorthair	Blue/Tan/dilute	4.01	2005-10-12	2005-10-16	5/13/16	3	3	Owner	No Home	N	Offsite	N					0
2016	A30935745	Carl	M	Domestic Shorthair	Brown/Tabby	2.1	2/24/14	2/24/16	3/31/16	36	36	Owner	Too Many	N	Offsite	N					0
2016	A31117290	Carlos	M	Domestic Shorthair	Blue	8.16	3/23/08	3/19/16	5/17/16	0	0	Owner	Sick/ill	N	Foster	N					0
2016	A33832075	Carlos	M	Domestic Shorthair	Black/White	1.03	10/26/15	10/26/16	2011-04-16	8	8	Transfer	Transfer	N	Offsite	N					0
2016	A33800175	Carolina	F	Domestic Shorthair	Brown/White/Tabby	3.14	10/21/13	10/21/16	2012-10-16	4	4	Stray	N/A	N	Offsite	N					0
2016	A31522270	Caroline	F	Domestic Shorthair	Grey/Torbie	3.06	2005-06-13	2005-06-16	5/28/16	0	0	Owner	Too Many	N	Foster	N					0
2016	A33698282	Cashew	F	Domestic Shorthair	Grey/Tabby	3.09	2010-10-13	2010-10-16	2011-11-16	2	1	Stray	N/A	N	Foster	N					0
2016	A33393175	Cathulhu	F	Domestic Shorthair	Black	10.13	2009-06-06	2009-06-16	10/21/16	3	3	Owner	Medical Cost	N	Foster	N					0
2016	A32160146	Cece	F	Domestic Shorthair	Black/White	7.09	7/13/09	7/13/16	8/13/16	11	10	Owner	Cost	N	Caging	N					0
2016	A33189375	Cece	F	British Shorthair/Mix	White/Brown/Tabby	7.08	2008-12-09	2008-12-16	2009-09-16	5	2	Owner	Medical Cost	N	Foster	N					0
2016	A31849505	Ceres	M	Domestic Longhair	Orange/White	4.53	2012-09-11	2006-09-16	6/18/16	1	1	Seized	Abandon	N	Caging	N					0
2016	A33714904	Cersei	F	Domestic Shorthair	Brown/Tabby	5.08	2010-12-11	2010-12-16	2011-10-16	1	2	Owner	Too Small	N	Caging	N					0
2016	A31759421	Chad	M	Domestic Shorthair	Tan/Tabby	2.1	5/31/14	5/31/16	2007-07-16	29	27	Stray	N/A	N	Offsite	N					0
2016	A30784416	Chai	M	Siamese	Lynx/Point	3.02	2002-08-13	2002-08-16	2/15/16	3	2	Stray	N/A	N	Caging	N					0
2016	A30789718	Chance	M	Domestic Shorthair	Black/White	4.09	2002-09-12	2002-09-16	2003-12-16	21	19	Owner	Too Many	N	Caging	N					0
2016	A31091667	Charlie	M	Domestic Shorthair	Grey/Tabby	3.01	3/16/13	3/17/16	3/19/16	2	2	Owner	No Home	N	Colony	N					0
2016	A33080499	Charms	M	Domestic Shorthair	Brown/Tabby	1.53	1/30/15	2008-01-16	2008-12-16	4	2	Stray	N/A	N	Caging	N					0
2016	A31418233	Cheekus Maximus	M	Domestic Shorthair	Brown/Tabby	3.03	4/25/13	4/25/16	2005-06-16	8	9	Owner	Cost	N	Foster	N					0
2016	A30631373	Cheese Whiz	M	Domestic Shorthair	Tan/Tabby	3.02	1/18/13	1/18/16	1/24/16	1	1	Stray	N/A	N	Offsite	N					0
2016	A31883600	Cheesecake	F	Domestic Shorthair	White	3.06	6/13/13	6/13/16	2007-03-16	15	15	Stray	N/A	N	Offsite	N					0
2016	A30561825	Cheezburger	M	Domestic Medium Hair	Blue/White	5.01	2001-08-11	2001-08-16	2001-11-16	1	3	Stray	N/A	N	Caging	N					0
2016	A33843340	Chewy	M	Domestic Shorthair	Black/White	4.04	2011-07-12	10/27/16	11/19/16	7	8	Owner	Cost	N	Caging	N					0
2016	A34215982	Chewy	F	Domestic Shorthair	Black/Orange/Calico	4.03	2012-08-12	12/14/16	12/18/16	3	3	Transfer	Transfer	N	Offsite	N					0
2016	A31649428	Chicken Nugget	F	Domestic Longhair	Grey/Tabby	1.01	2006-03-15	5/19/16	2006-07-16	19	1	Owner	Unwanted	N	Offsite	N					0
2016	A31649411	Chimney Sweep	F	Domestic Longhair	Black	1.05	2006-03-15	5/19/16	6/20/16	32	14	Owner	Unwanted	N	Offsite	N					0
2016	A34100068	China	F	Domestic Shorthair	Black/White/Calico	5.55	2006-02-11	2012-01-16	12/18/16	16	16	Stray	N/A	N	Offsite	N					0
2016	A31360515	Chino	M	Domestic Shorthair	Grey/Tabby	5.04	4/19/11	4/19/16	2005-01-16	12	12	Owner	Land Lord	N	Offsite	N					0
2016	A30566797	Chitty	M	Domestic Shorthair	Blue	11.08	2001-08-05	2001-08-16	2002-03-16	26	25	Owner	No Home	N	Offsite	N					0
2016	A30660027	Chloe	F	Domestic Shorthair	Black/Orange/Calico	9.08	1/21/07	1/21/16	2/18/16	6	4	Stray	N/A	N	Foster	N					0
2016	A31089634	Chloe	F	Domestic Shorthair	Brown/Agouti	2.02	3/16/14	3/16/16	3/22/16	3	3	Owner	Too Many	N	Caging	N					0
2016	A33797211	Chloe	F	Domestic Shorthair	Brown/Tabby	4.88	12/21/11	10/28/16	2011-07-16	10	9	Owner	Other Pet	N	Caging	N					0
2016	A32218383	Chop Suey	F	Domestic Shorthair	Black	4.21	7/20/12	7/19/16	2010-05-16	63	62	Stray	N/A	N	Offsite	N					0
2016	A33048060	Chops	M	Domestic Shorthair	Brown/Tabby	9.18	7/28/07	7/28/16	9/28/16	13	11	Stray	N/A	N	Foster	N					0
2016	A33168355	Church	M	Domestic Longhair	Black/White	1.04	2008-10-15	2008-10-16	8/25/16	10	9	Stray	N/A	N	Offsite	N					0
2016	A33752514	Cinderella	F	Domestic Shorthair	Black	3.22	10/17/13	10/17/16	2001-06-17	1	1	Stray	N/A	N	Caging	N					0
2016	A31340127	Cinnamon	F	Domestic Shorthair	Black/Orange/Tortoishell	4.04	4/16/12	4/16/16	4/30/16	11	11	Owner	Behavior	N	Caging	N					0
2016	A33279853	Cinnamon	M	Snowshoe/Mix	Brown/Cream	4.01	8/23/12	8/23/16	8/24/16	1	1	Owner	Too Many	N	Colony	N					0
2016	A31389452	Cira	F	Domestic Shorthair	Brown/Tabby	3.51	10/22/12	4/22/16	4/26/16	1	3	Owner	Too Many	N	Caging	N					0
2016	A33522583	Cleo	F	Domestic Medium Hair/Mix	Brown/White/Tabby	3.01	9/20/13	9/20/16	9/21/16	1	1	Owner	Owner Died	N	Colony	N					0
2016	A33501976	Cleopatra	F	Domestic Shorthair	Black/White	5.09	9/17/11	9/17/16	10/19/16	2	1	Stray	N/A	N	Foster	N					0
2016	A31223655	Clinton	M	Domestic Shorthair	Brown/Tabby	9.09	2004-02-07	2004-02-16	2005-02-16	16	13	Stray	N/A	N	Colony	N					0
2016	A33992797	Cloe	F	Domestic Shorthair	Black/Orange/Tortoiseshell	10.02	11/15/06	11/15/16	11/18/16	3	3	Owner	Owner Died	N	Offsite	N					0
2016	A30789716	Cloudy	F	Domestic Shorthair	Black/White	2.01	2002-09-14	2002-09-16	2/13/16	4	4	Owner	Too Many	N	Colony	N					0
2016	A31718246	Cloudy	F	Domestic Longhair	Blue	10.02	5/26/06	5/26/16	5/29/16	3	2	Owner	Allergic	N	Offsite	N					0
2016	A33279863	Clove	M	Domestic Shorthair	Black	2	2009-09-14	8/23/16	2009-09-16	16	14	Owner	Too Many	N	Caging	N					0
2016	A31563650	Clover	F	Domestic Shorthair	Grey/Orange/Tabby	3.03	2005-11-13	2005-11-16	5/20/16	9	9	Owner	Move	N	Offsite	N					0
2016	A31919354	Cobweb	F	Domestic Longhair	Grey	3.52	12/16/12	6/16/16	6/23/16	6	6	Stray	N/A	N	Offsite	N					0
2016	A33405960	Comet	M	Domestic Shorthair	Brown/White/Tabby	1.02	2009-12-15	2009-07-16	9/19/16	7	4	Stray	N/A	N	Offsite	N					0
2016	A34257602	Comet	M	Domestic Shorthair/Mix	Orange/Tabby	5.02	12/20/11	12/20/16	12/26/16	6	6	Owner	Too Many	N	Offsite	N					0
2016	A31245030	Confetti	F	Persian	Black/Orange/Tortoiseshell	3.13	2004-05-13	2004-05-16	5/23/16	3	5	Owner	Too Many	N	Caging	N					0
2016	A30816437	Conrad	M	Domestic Shorthair	Black	5.11	2002-12-11	2002-12-16	3/23/16	27	27	Stray	N/A	N	Foster	N					0
2016	A32053788	Constance	F	Domestic Longhair	Black	12.16	2007-01-04	2007-01-16	8/26/16	31	30	Stray	N/A	N	Foster	N					0
2016	A31534827	Convoy	M	Domestic Shorthair	Brown/Tabby	3.12	2005-11-13	2005-07-16	6/22/16	36	36	Stray	N/A	N	Caging	N					0
2016	A34301090	Cooella	F	Domestic Shorthair	Black/White	3.02	12/28/13	12/28/16	2001-02-17	3	3	Transfer	Too Many	N	Offsite	N					0
2016	A30789705	Cookie	M	Domestic Shorthair	Grey/White/Tabby	3.09	2002-09-13	2002-09-16	2003-12-16	21	19	Owner	Too Many	N	Caging	N					0
2016	A30876327	Cooper	M	Domestic Shorthair	Brown/Tabby	4.02	2/20/12	2/20/16	2/26/16	2	2	Owner	Cost	N	Caging	N					0
2016	A31464529	Cooper	M	Domestic Shorthair	Brown/Tabby	1.04	4/30/15	4/30/16	5/13/16	11	11	Owner	Cost	N	Offsite	N					0
2016	A34191046	Cooper	M	Domestic Longhair	Black/smoke/tabby	1.52	2006-11-15	2012-10-16	12/16/16	0	0	Stray	N/A	N	Foster	N					0
2016	A31013246	Copycat	F	Domestic Shorthair	Grey/Tabby	3.04	2003-07-13	2003-05-16	3/19/16	12	12	Stray	N/A	N	Offsite	N					0
2016	A34051099	Cornelius	M	Domestic Shorthair	Black	4.02	11/28/12	11/22/16	2012-04-16	6	6	Seized	Abandoned	N	Offsite	N					0
2016	A33931904	Cornie	F	Domestic Shorthair	Grey/Tan/Torbie	3.06	2011-07-13	2011-07-16	11/28/16	2	2	Stray	N/A	N	Caging	N					0
2016	A33863685	Cornucopia	F	Domestic Shorthair	White/Orange/Calico	3.04	10/29/13	10/29/16	2011-12-16	2	1	Stray	N/A	N	Caging	N					0
2016	A31397501	Cosmos	M	Domestic Longhair	Orange/Tabby	1.54	10/23/14	4/23/16	2005-07-16	12	12	Owner	Too Many	N	Offsite	N					0
2016	A33201861	Cotton Candy	F	Domestic Shorthair	White/Black	1.1	8/19/15	8/14/16	9/25/16	6	6	Stray	N/A	N	Offsite	N					0
2016	A31267843	Cougar	M	Domestic Shorthair	Black	2.05	2004-08-14	2004-08-16	4/24/16	2	2	Owner	Too Many	N	Offsite	N					0
2016	A33577203	Cranberry	F	Domestic Shorthair/Mix	Grey	2.13	9/26/14	9/26/16	2011-12-16	4	1	Owner	Sick/ill	N	Offsite	N					0
2016	A31189047	Cry Baby	F	Domestic Shorthair	Black	12.04	3/29/04	3/29/16	2004-09-16	11	11	Owner	Owner Died	N	Offsite	N					0
2016	A34257553	Crystal	F	Domestic Shorthair	Brown/Tabby	2.03	12/20/14	12/20/16	12/31/16	11	11	Owner	Too Many	N	Offsite	N					0
2016	A30791628	Cub	F	Domestic Shorthair	Brown/Tabby	4.07	2002-09-12	2002-09-16	2003-03-16	23	23	Owner	Too Many	N	Offsite	N					0
2016	A30789708	Cupcake	F	Domestic Shorthair	Grey/White	1.01	2002-09-15	2002-09-16	2002-12-16	2	3	Owner	Too Many	N	Colony	N					0
2016	A30982454	Cupcake	F	Domestic Longhair	Black/Tan/Tortoiseshell	3.01	2003-01-13	2003-01-16	2003-03-16	1	1	Owner	Cost	N	Caging	N					0
2016	A30946511	Curly	F	Domestic Shorthair	Black	1.01	2/25/15	2/25/16	2003-01-16	4	4	Owner	Owner Problem	N	Offsite	N					0
2016	A31036686	Curry	M	Domestic Shorthair	Orange/White/Tabby	1.02	2003-09-15	2003-09-16	3/17/16	3	3	Stray	N/A	N	Offsite	N					0
2016	A33961401	Curry	F	Domestic Longhair	Brown/Torbie	4.11	2011-12-12	2011-10-16	12/22/16	14	11	Seized	Cruelty	N	Offsite	N					0
2016	A33061523	Curtis	M	Domestic Shorthair	Orange/Tabby	2.14	7/29/14	7/29/16	9/16/16	1	1	Stray	N/A	N	Foster	N					0
2016	A30670758	Cypress	F	Domestic Shorthair	Grey/Tabby	5.03	1/23/11	1/23/16	2002-01-16	5	5	Stray	N/A	N	Offsite	N					0
2016	A30599757	Dabble	M	Domestic Shorthair	Black/White	2.06	1/13/14	1/13/16	2002-04-16	22	22	Stray	N/A	N	Offsite	N					0
2016	A31397495	Dahlia	F	Domestic Longhair/Siamese	Lynx/Point	1.54	10/22/14	4/23/16	2005-07-16	12	14	Owner	Too Many	N	Colony	N					0
2016	A31267766	Daisy	F	Domestic Shorthair	Black	1.11	2004-08-15	2004-08-16	5/17/16	3	3	Owner	Too Many	N	Caging	N					0
2016	A34301083	Daisy Aubergine	F	Domestic Shorthair	Grey/Tan/Tortoiseshell	3.01	12/29/13	12/28/16	2001-02-17	3	3	Transfer	Too Many	N	Offsite	N					0
2016	A31566084	Dallas	M	Domestic Shorthair	Black/White	1.57	2011-10-14	2005-11-16	2006-04-16	19	19	Stray	N/A	N	Offsite	N					0
2016	A33648324	Damian	M	Domestic Longhair	Black/White	3.03	2010-04-13	2010-04-16	10/13/16	2	9	Seized	Abandoned	N	Offsite	N					0
2016	A31327062	Daniel	M	Domestic Shorthair	Brown/Tabby	5.05	4/15/11	4/15/16	2005-03-16	5	4	Stray	N/A	N	Caging	N					0
2016	A31526761	Dark Shadow	F	Domestic Shorthair	Black	3.02	2005-06-13	2005-06-16	2005-11-16	2	2	Transfer	Transfer	N	Offsite	N					0
2016	A34258090	Dasher	M	Domestic Shorthair/Mix	Orange/Tabby	5.01	12/20/11	12/20/16	12/23/16	3	3	Owner	Too Many	N	Colony	N					0
2016	A31526702	Deandra	F	Domestic Shorthair	Grey/Orange/Dilute	3.18	2005-06-13	2005-06-16	2007-11-16	37	34	Transfer	Transfer	N	Offsite	N					0
2016	A31526817	Dee Dee	F	Domestic Shorthair/Mix	Brown/Orange/Torbie	2.07	2005-06-14	2005-06-16	5/29/16	6	6	Transfer	Transfer	N	Offsite	N					0
2016	A33145735	Deidra	F	British Shorthair	Brown/Tabby	2.3	2008-08-14	2008-08-16	11/25/16	22	21	Stray	N/A	Y	Offsite	N					0
2016	A33945880	Delilah	F	Domestic Shorthair	Tan/White	1.57	2005-10-15	2011-08-16	2012-02-16	11	9	Owner	Medical Treatment	Y	Caging	N					0
2016	A33843998	Della	F	Domestic Shorthair/Mix	White/Brown/Tabby	4.54	4/28/12	10/27/16	2011-11-16	10	10	Stray	N/A	N	Offsite	N					0
2016	A32155434	Derby	M	Domestic Shorthair	Tan/Tabby	2.1	7/13/14	2007-12-16	8/17/16	30	29	Stray	N/A	N	Caging	N					0
2016	A34302537	Derby	M	Domestic Shorthair	Brown/Tabby	1.25	12/28/15	12/28/16	3/28/17	31	30	Stray	N/A	N	Foster	N					0
2016	A33612363	Desi Lou	F	Domestic Shorthair	White/Orange/Calico	4.07	2010-03-12	9/29/16	10/27/16	24	21	Stray	N/A	N	Offsite	N					0
2016	A28156512	Diamond Girl	F	Snowshoe/Mix	Black/Tan/Tricolor	2.38	6/18/14	10/25/16	2011-01-16	4	1	Owner	Cost	N	Caging	N					0
2016	A33176922	Digit	F	Domestic Shorthair	Grey/White	5.03	2008-11-11	2008-11-16	8/20/16	5	5	Stray	N/A	N	Offsite	N					0
2016	A30981146	Dillon	M	Domestic Shorthair	Brown/White/Tabby	5.02	2003-01-11	2003-01-16	2003-07-16	1	1	Stray	N/A	N	Offsite	N					0
2016	A30797816	Dipstick	M	Domestic Shorthair	Grey/White	4.09	2002-10-12	2002-10-16	2003-12-16	8	8	Owner	Cost	N	Caging	N					0
2016	A33380929	Diva	F	Domestic Shorthair	White/Taby/Tabby	9.07	2009-03-07	2009-03-16	9/24/16	21	18	Owner	No Home	N	Caging	N					0
2016	A31989750	Dixie	F	Domestic Shorthair	Black/Orange/Calico	1.53	12/24/14	6/24/16	2007-04-16	5	3	Stray	N/A	N	Offsite	N					0
2016	A31526365	Dj	F	Domestic Shorthair	Grey/Orange/Dilute	3.16	2005-06-13	2005-06-16	2007-02-16	14	6	Transfer	Transfer	N	Foster	N					0
2016	A31031313	Do-Si-Do	F	Domestic Shorthair	Brown/Tabby	1.04	2003-08-15	2003-08-16	3/23/16	2	2	Stray	N/A	N	Foster	N					0
2016	A34258095	Donner	M	Domestic Shorthair/Mix	Brown/Tabby	3.04	12/20/13	12/20/16	2001-02-17	13	13	Owner	Too Many	N	Offsite	N					0
2016	A33257289	Double Dew	F	Domestic Shorthair	Tan/White/Calico	1.06	8/20/15	8/20/16	2009-10-16	17	17	Stray	N/A	N	Offsite	N					0
2016	A34030200	Doug	M	Domestic Shorthair	Black/White	4.54	5/21/12	11/19/16	2012-03-16	8	8	Stray	N/A	N	Offsite	N					0
2016	A30673434	Douglas Fur	M	Domestic Shorthair	Grey/White/Tabby	3.02	1/23/13	1/23/16	1/31/16	4	3	Stray	N/A	N	Offsite	N					0
2016	A31084983	Ducky	M	Domestic Shorthair	Blue	1.02	3/15/15	3/15/16	3/22/16	1	1	Stray	N/A	N	Offsite	N					0
2016	A33141841	Dude	M	Domestic Shorthair	Grey/Tabby	8.02	2008-08-08	2008-08-16	8/13/16	5	4	Owner	Allergic	N	Colony	N					0
2016	A31147753	Dyngus	M	Domestic Shorthair	Blue	3.02	3/23/13	3/23/16	3/28/16	1	1	Stray	N/A	N	Offsite	N					0
2016	A32021194	Eclipse	F	Domestic Shorthair	Black	5.16	6/28/11	6/28/16	8/22/16	36	36	Stray	N/A	N	Offsite	N					0
2016	A31551467	Ed	M	Domestic Shorthair	Black	3.16	2005-10-13	2005-10-16	2007-07-16	47	47	Transfer	Transfer	N	Offsite	N					0
2016	A33966780	Ed	M	Domestic Shorthair	Orange/White/Tabby	9.14	2011-11-07	2011-11-16	12/30/16	14	13	Owner	Injured	N	Foster	N					0
2016	A31039152	Eddie	M	Domestic Shorthair	Brown/White/Tabby	12.05	2003-09-04	2003-09-16	3/26/16	17	17	Owner	Move	N	Caging	N					0
2016	A30557678	Edgar	M	Domestic Shorthair	Brown/Tabby	1.03	2001-07-15	2001-07-16	1/18/16	1	3	Stray	N/A	N	Caging	N					0
2016	A33607770	Edgar	M	Domestic Shorthair	Brown/Tabby	14.16	9/29/02	9/29/16	11/21/16	0	0	Owner	Cost	N	Foster	N					0
2016	A31667910	Effie	F	Domestic Shorthair	Brown/Tabby	2.07	5/21/14	5/21/16	6/14/16	8	3	Stray	N/A	N	Caging	N					0
2016	A34144889	Eggnog	F	Domestic Longhair	Brown/White/Tabby	1.03	2012-05-15	2012-05-16	12/15/16	5	2	Stray	N/A	N	Offsite	N					0
2016	A33431807	Elizabeth	F	Domestic Shorthair	Blue	1.11	2009-09-15	2009-09-16	10/18/16	27	24	Stray	N/A	N	Caging	N					0
2016	A33875009	Elk	M	Domestic Shorthair	Tan/White/Tabby	2.03	10/31/14	10/31/16	2011-09-16	2	2	Stray	N/A	N	Offsite	N					0
2016	A33098729	Ella	F	Domestic Shorthair	Brown/White/Tabby	2.07	2008-02-14	2008-02-16	8/26/16	1	0	Stray	N/A	N	Foster	N					0
2016	A33079409	Ellie	F	Domestic Shorthair	Brown/tabby	1.51	1/30/15	2008-01-16	2008-04-16	3	3	Owner	Unwanted	N	Offsite	N					0
2016	A33991457	Ellie	F	Domestic Shorthair	Black/Orange/Tortoiseshell	11.01	11/30/05	11/15/16	11/30/16	0	0	Stray	N/A	N	Foster	N					0
2016	A33014696	Elmer	M	Domestic Shorthair	Orange/White/Tabby	2.03	7/25/14	7/25/16	2008-04-16	3	3	Stray	N/A	N	Offsite	N					0
2016	A33031817	Elmwood	M	Domestic Shorthair	Brown/White/Tabby	1.6	1/25/15	7/26/16	8/31/16	20	19	Stray	N/A	Y	Caging	N					0
2016	A33823189	Elsa	F	Domestic Longhair	White/Grey	1.14	10/25/15	10/25/16	12/13/16	7	6	Owner	Medical Costs	N	Foster	N					0
2016	A34083645	Ember	F	Domestic Shorthair	Grey/Orange/Torbie	5.04	11/28/11	11/28/16	2012-10-16	5	4	Stray	N/A	Y	Caging	N					0
2016	A32075878	Emma	F	Domestic Shorthair	Brown/Tabby	1.59	2001-04-15	2007-04-16	2008-05-16	28	28	Stray	N/A	N	Offsite	N					0
2016	A33163873	Emma	F	Domestic Shorthair	Grey/White/Tabby	5.01	2008-10-11	2008-10-16	2008-10-16	1	1	Owner	No Time	N	Caging	N					0
2016	A33670388	Enaya	F	Domestic Shorthair/Mix	Grey/White	9.02	2010-06-07	2010-06-16	2010-10-16	2	1	Owner	Owner Problem	N	Offsite	N					0
2016	A31355609	Enki	M	Domestic Longhair	Black	5.05	4/18/11	4/18/16	2005-03-16	11	11	Stray	N/A	N	Offsite	N					0
2016	A31480341	Ernie	M	Domestic Shorthair	Brown/Tabby	8.01	2005-02-08	2005-02-16	2005-04-16	1	1	Owner	Move	N	Offsite	N					0
2016	A31960192	Eve	F	Domestic Shorthair	Brown/White/Tabby	2.02	6/21/14	6/21/16	6/28/16	6	4	Owner	Cost	N	Caging	N					0
2016	A30791584	Faith	F	Domestic Shorthair	Brown/Tabby	2.06	2002-09-14	2002-09-16	2003-03-16	23	22	Owner	Too Many	N	Offsite	N					0
2016	A33253903	Fallsview	F	Domestic Shorthair	Brown/Tabby	2.02	8/19/14	8/19/16	8/27/16	5	3	Stray	N/A	N	Offsite	N					0
2016	A30525832	Farley	M	Domestic Shorthair	Brown/White/Tabby	1.56	2007-06-14	2001-04-16	1/26/16	22	22	Owner	Too Many	N	Offsite	N					0
2016	A31128598	Fat Joe	M	Domestic Shorthair	Black/White	4.01	3/21/12	3/21/16	3/24/16	3	3	Owner	Land Lord	N	Caging	N					0
2016	A34217258	Faye	F	Domestic Shorthair	Grey	4.04	12/14/12	12/14/16	12/27/16	6	4	Stray	N/A	N	Caging	N					0
[truncated: 669 more rows]
